# Supplementary material for: Genetic Diversity of Seven Cattle Breeds Inferred Using Copy Number Variations
Source: Front Genet. 2018 May 15;9:163. doi: 10.3389/fgene.2018.00163 (PMC5962699; doi:10.3389/fgene.2018.00163)
Supplement: Additional File 1 — Table depicting the count, minimum (MinL), maximum (MaxL) and average (AvL) lengths and total length (LN) of CNVRs identified on each of the 29 chromosomes of 287 cattle from seven different breeds. [file Table_1.XLSX]

## Sheet: Sheet1
Chr	CNVR	CNVRs Ln (bp)	MinL(bp)	MaxL(bp)	AvL(bp)	% TotLn
1	23	3 488 143	36 419	607 020	151 658.39	2.16
2	11	2 205 853	50 633	648 246	200 532.09	1.55
3	21	4 753 565	39 373	1 281 217	226 360.24	3.75
4	24	6 586 652	60 330	2 723 817	274 443.83	5.32
5	15	5 223 799	51 928	1 438 360	348 253.27	4.17
6	24	6 751 891	38 235	2 273 588	281 328.79	5.51
7	20	4 205 711	52 472	1 366 647	210 285.55	3.72
8	10	1 374 518	63 621	308 120	137 451.80	1.18
9	13	4 765 050	53 174	2 079 181	366 542.31	4.39
10	12	1 880 912	44 415	582 405	156 742.67	1.77
11	11	6 609 094	71 882	4 181 753	600 826.73	6.01
12	17	4 667 872	60 967	2 010 326	274 580.71	5.48
13	11	1 843 708	73 286	346 832	167 609.82	2.19
14	11	3 176 676	47 051	1 039 469	288 788.73	3.91
15	8	1 988 273	116 374	483 531	248 534.13	2.35
16	12	2 983 492	70 038	555 338	248 624.33	3.84
17	6	2 514 470	54 358	1 880 338	419 078.33	3.30
18	10	3 827 829	159 263	1 352 214	382 782.90	5.82
19	14	4 108 113	72 145	839 290	293 436.64	6.34
20	14	3 959 577	58 641	982 995	282 826.93	5.23
21	10	3 051 928	42 434	1 047 092	305 192.80	4.42
22	4	3 228 078	77 923	2 409 975	807 019.50	5.24
23	5	3 431 423	60 886	2 997 091	686 284.60	6.56
24	7	1 720 967	42 164	864 422	245 852.43	2.67
25	13	6 233 821	66 465	1 827 519	479 524.69	14.14
26	7	1 897 312	80 466	862 302	271 044.57	3.66
27	8	1 289 928	62 602	368 664	161 241.00	2.66
28	4	527 460	63 417	292 126	131 865.00	1.15
29	11	4 146 255	43 671	2 554 531	376 932.27	8.00
Total	356	102 442 370	36 419	4 181 753	287 759.47	4.03
