# Supplementary material for: Genetic Diversity of Seven Cattle Breeds Inferred Using Copy Number Variations
Source: Front Genet. 2018 May 15;9:163. doi: 10.3389/fgene.2018.00163 (PMC5962699; doi:10.3389/fgene.2018.00163)
Supplement: Additional File 2 — The number of CNVs (Num CNVs) and the CNVs identified that were present in more than one of the seven cattle breeds (BRDs). [file Table_2.XLSX]

## Sheet: Sheet1
BRDs	Num CNVs	CNVs
AFR ANG HOL NGUXANG	1	chr6:108910274-109868839
AFR BON DRK NGU	1	chr1:105084197-105264358
ANG BON DRK HOL	1	chr18:63096692-63167945
AFR ANG HOL	3	chr17:74723634-74817054, chr17:74508803-74998349, chr29:51396010-51502868
AFR BON DRK	1	chr11:105778702-106019172
AFR DRK HOL	1	chr5:14770370-14894403
AFR DRK NGU	1	chr4:108168742-108313356
ANG BON NGU	5	chr2:135433480-135491609, chr20:71531915-71652724, chr6:10786656-10838635, chr6:109536093-109719477, chr11:104043185-104182498
ANG HOL NGU	5	chr25:41191025-41321020, chr22:60056909-60105535, chr26:51107888-51267717, chr25:42269092-42364359, chr11:106245832-106348964
ANG HOL NGUXANG	4	chr26:25880226-25982293, chr18:65819321-65978584, chr25:1665327-1808056, chr16:70816380-71125864
BON HOL NGU	1	chr6:53514737-53719693
AFR ANG	1	chr5:120718722-121175859
AFR BON	1	chr15:11439502-11604685
AFR DRK	2	chr6:440021-551383, chr1:105084197-105215796
AFR HOL	6	chr28:25175373-25352987, chr5:117738204-117823521, chr7:33722644-33868759, chr5:119567333-119853322, chr26:51107888-51181758, chr29:50126810-50240781
AFR NGU	1	chr12:80331512-80460375
AFR NGUXANG	1	chr14:1514056-2054457
ANG BON	5	chr29:2324336-2396643, chr6:10716501-10838635, chr21:70272221-70466564, chr22:60877108-61040701, chr17:74123863-74393620
ANG DRK	3	chr13:12587622-12759014, chr10:88110028-88202054, chr27:9164768-9250049
ANG HOL	9	chr22:60056909-60130492, chr14:1616618-2054457, chr11:103742782-103856100, chr25:38283088-38357005, chr5:119795140-119880599, chr11:105677940-105797400, chr3:120325736-120573628, chr10:14129663-14200836, chr11:103742782-104182498
ANG NGU	11	chr11:104415459-104493462, chr18:62375495-62512168, chr6:109536093-109868839, chr29:50860475-50971886, chr3:121179950-121275236, chr25:1665327-1737669, chr4:44671762-44792807, chr20:71220728-71296022, chr13:16901756-16988665, chr16:50670749-50862929, chr6:109536093-109951981
ANG NGUXANG	30	chr19:50364787-50421201, chr17:73183467-74998349, chr19:51395684-51934105, chr29:44969518-45023665, chr6:106495683-107186270, chr3:120191150-121403393, chr26:50933887-51680135, chr28:41674187-41737604, chr29:50020743-51502868, chr5:117738204-118353758, chr16:49386191-49568812, chr18:63096692-63727709, chr19:56861094-57213764, chr18:64231273-64286141, chr18:62375495-62751093, chr12:89095085-896551…
BON HOL	2	chr17:74292319-74344162, chr9:5901981-5949799
163	12	chr17:73804497-74393620, chr29:50020743-50126810, chr6:76407633-76754229, chr26:42959100-43087057, chr17:73559752-74393620, chr17:73678846-74393620, chr10:93759181-93823011, chr21:69279283-69395154, chr7:15869064-15921536, chr8:29379357-29464724, chr17:73915069-74393620, chr3:120547501-120622998
BON NGU
DRK HOL	4	chr20:55554731-55693187, chr9:5901981-5981648, chr27:9096031-9250049, chr17:73773784-73944911
DRK NGU	1	chr4:84872989-84963191
HOL NGU	2	chr21:70373409-70466564, chr6:109056666-109209793
HOL NGUXANG	1	chr12:34505806-34554241
NGU NGUXANG	1	chr9:92400217-92462210
