# Supplementary material for: Genetic Diversity of Seven Cattle Breeds Inferred Using Copy Number Variations
Source: Front Genet. 2018 May 15;9:163. doi: 10.3389/fgene.2018.00163 (PMC5962699; doi:10.3389/fgene.2018.00163)
Supplement: Additional File 4 — Associated CNVRs and number of animals (IND) in which they were identified across seven cattle breeds. [file Table_4.XLSX]

## Sheet: Sheet1
Correlation CNVR	IND
chr1:104798012-105264358_DEL	22
chr1:48701612-48866528_DEL	2
chr10:102887596-103470001_DEL	7
chr10:14129663-14288475_DUP	2
chr11:102861577-107043330_DEL	24
chr11:102861577-107043330_DUP	52
chr12:34505806-34662470_DEL	3
chr12:89006700-91017026_DEL	12
chr12:89006700-91017026_DUP	2
chr13:16901756-17025364_DEL	3
chr13:54496419-54829615_DEL	4
chr14:1514056-2553525_DEL	14
chr14:1514056-2553525_DUP	7
chr14:2803998-3342470_DEL	7
chr14:3885798-4672500_DUP	2
chr15:70597937-70921852_DEL	3
chr15:84865591-85112130_DUP	3
chr16:47654206-47780813_DEL	2
chr16:49386191-49568812_DEL	4
chr16:70816380-71125864_DEL	4
chr17:73118011-74998349_DEL	18
chr17:73118011-74998349_DUP	60
chr18:11121144-11813752_DEL	5
chr18:11121144-11813752_DUP	2
chr18:62375495-63727709_DEL	11
chr18:62375495-63727709_DUP	15
chr18:64188147-64382705_DEL	5
chr18:65819321-65978584_DEL	3
chr19:50336021-50447799_DEL	3
chr19:51395684-52234974_DEL	7
chr19:56607168-57213764_DEL	8
chr19:63424825-63734072_DEL	4
chr2:133816808-134465054_DEL	8
chr2:136386853-136531159_DEL	4
chr20:49090857-49631380_DEL	2
chr20:54180787-54785723_DEL	3
chr20:60639566-60783431_DEL	1
chr20:70669729-71652724_DEL	9
chr20:70669729-71652724_DUP	12
chr21:70089833-71136925_DEL	12
chr21:70089833-71136925_DUP	12
chr22:58873440-61283415_DEL	17
chr22:58873440-61283415_DUP	31
chr23:49094579-52091670_DEL	16
chr23:49094579-52091670_DUP	6
chr24:1282069-1582182_DEL	3
chr24:61455723-62320145_DEL	6
chr25:104438-1365841_DEL	12
chr25:104438-1365841_DUP	4
chr25:1665327-1808056_DEL	5
chr25:1955733-2606575_DEL	7
chr25:36448529-36514994_DEL	2
chr25:38171850-38377594_DEL	4
chr25:39286957-40282215_DEL	5
chr25:39286957-40282215_DUP	2
chr25:40940951-42768470_DEL	17
chr25:40940951-42768470_DUP	36
chr26:23167656-23414945_DEL	4
chr26:25880226-25982293_DEL	8
chr26:42933219-43087057_DUP	3
chr26:49532894-49762633_DEL	5
chr26:50817833-51680135_DEL	9
chr26:50817833-51680135_DUP	7
chr27:36664-405328_DEL	6
chr28:25060861-25352987_DEL	3
chr28:41674187-41737604_DEL	2
chr29:2324336-2396643_DUP	4
chr29:42897144-43269744_DEL	3
chr29:44372611-44416282_DEL	2
chr29:44969518-45023665_DEL	2
chr29:48012818-48355723_DEL	6
chr29:48948337-51502868_DEL	18
chr29:48948337-51502868_DUP	23
chr3:117575562-118346051_DEL	5
chr3:118813014-119077206_DEL	4
chr3:120122176-121403393_DEL	10
chr3:120122176-121403393_DUP	16
chr3:85764516-85944553_DEL	2
chr4:113079474-113532717_DEL	4
chr4:114326665-114640077_DEL	7
chr4:114326665-114640077_DUP	2
chr4:117831202-120555019_DEL	10
chr4:117831202-120555019_DUP	5
chr5:114543256-114764090_DEL	2
chr5:116915398-118353758_DEL	14
chr5:119221776-120378417_DEL	8
chr5:119221776-120378417_DUP	18
chr5:120553341-121175859_DEL	7
chr5:14770370-14953446_DEL	4
chr6:106495683-107186270_DEL	6
chr6:107678393-109951981_DEL	22
chr6:107678393-109951981_DUP	46
chr6:11671868-11746541_DEL	2
chr6:52628477-52828988_DEL	3
chr6:53514737-53719693_DEL	14
chr7:21462645-21677064_DEL	4
chr7:33722644-33868759_DEL	2
chr7:4226753-4655753_DEL	4
chr7:44658442-46025089_DEL	8
chr9:102574022-103180423_DUP	2
chr9:103383683-105462864_DEL	11
chr9:56003900-56370974_DEL	2
chr9:5901981-5981648_DEL	5
