# Supplementary material for: Genetic Diversity of Seven Cattle Breeds Inferred Using Copy Number Variations
Source: Front Genet. 2018 May 15;9:163. doi: 10.3389/fgene.2018.00163 (PMC5962699; doi:10.3389/fgene.2018.00163)
Supplement: Additional File 5 — Significant pairwise association Chi2 and P-values of deletion and duplication (CN_A and CN_B) CNVR events (CNVR_LocA and CNVR_LocB) identified in 2 South African Taurine cattle breeds. [file Table_5.XLSX]

## Sheet: Sheet1
CNVR_LocA	CN_A	CNVR_LocB	CN_B	Chi2	Df	P-Value
chr11:102861577-107043330	DUP	chr6:107678393-109951981	DUP	28.3813	4	0
chr25:40940951-42768470	DUP	chr11:102861577-107043330	DUP	28.5774	4	0
chr22:58873440-61283415	DUP	chr11:102861577-107043330	DUP	24.1208	4	0.0001
chr25:40940951-42768470	DEL	chr17:73118011-74998349	DEL	22.2278	4	0.0002
chr22:58873440-61283415	DUP	chr17:73118011-74998349	DUP	21.6396	4	0.0002
chr18:62375495-63727709	DEL	chr11:102861577-107043330	DEL	16.1579	2	0.0003
chr25:40940951-42768470	DUP	chr6:107678393-109951981	DUP	21.4098	4	0.0003
chr25:40940951-42768470	DEL	chr22:58873440-61283415	DEL	15.5035	2	0.0004
chr22:58873440-61283415	DEL	chr17:73118011-74998349	DEL	15.7507	2	0.0004
chr22:58873440-61283415	DEL	chr11:102861577-107043330	DEL	15.1234	2	0.0005
chr18:62375495-63727709	DEL	chr17:73118011-74998349	DEL	15.1234	2	0.0005
chr25:40940951-42768470	DEL	chr11:102861577-107043330	DEL	15.2422	2	0.0005
chr18:62375495-63727709	DEL	chr22:58873440-61283415	DEL	15.3686	2	0.0005
chr22:58873440-61283415	DUP	chr25:40940951-42768470	DUP	20.0827	4	0.0005
chr11:102861577-107043330	DEL	chr17:73118011-74998349	DEL	14.8708	2	0.0006
chr18:62375495-63727709	DEL	chr25:40940951-42768470	DEL	14.5005	2	0.0007
chr26:50817833-51680135	DUP	chr29:48948337-51502868	DUP	14.3644	2	0.0008
chr25:1665327-1808056	DEL	chr14:1514056-2553525	DEL	18.5261	4	0.001
chr25:1665327-1808056	DEL	chr25:104438-1365841	DEL	18.2473	4	0.0011
chr25:1665327-1808056	DEL	chr29:48948337-51502868	DEL	18.3284	4	0.0011
chr25:104438-1365841	DEL	chr29:48948337-51502868	DEL	18.0158	4	0.0012
chr29:48948337-51502868	DEL	chr6:107678393-109951981	DEL	18.0746	4	0.0012
chr25:104438-1365841	DEL	chr14:1514056-2553525	DEL	18.1388	4	0.0012
chr25:104438-1365841	DEL	chr6:107678393-109951981	DEL	17.8423	4	0.0013
chr25:1665327-1808056	DEL	chr6:107678393-109951981	DEL	17.8939	4	0.0013
chr14:1514056-2553525	DEL	chr6:107678393-109951981	DEL	17.9446	4	0.0013
chr14:1514056-2553525	DEL	chr29:48948337-51502868	DEL	17.7196	4	0.0014
chr18:62375495-63727709	DUP	chr17:73118011-74998349	DUP	17.6068	4	0.0015
chr11:102861577-107043330	DUP	chr17:73118011-74998349	DUP	17.0344	4	0.0019
chr18:62375495-63727709	DUP	chr6:107678393-109951981	DUP	16.7631	4	0.0021
chr25:40940951-42768470	DUP	chr17:73118011-74998349	DUP	16.6543	4	0.0023
chr12:89006700-91017026	DEL	chr6:107678393-109951981	DEL	11.9749	2	0.0025
chr25:104438-1365841	DEL	chr3:120122176-121403393	DEL	11.999	2	0.0025
chr25:1665327-1808056	DEL	chr5:116915398-118353758	DEL	11.8664	2	0.0027
chr18:64188147-64382705	DEL	chr27:36664-405328	DEL	11.6587	2	0.0029
chr16:49386191-49568812	DEL	chr5:116915398-118353758	DEL	11.6587	2	0.0029
chr18:64188147-64382705	DEL	chr14:1514056-2553525	DEL	11.6655	2	0.0029
chr12:89006700-91017026	DEL	chr14:1514056-2553525	DEL	11.6723	2	0.0029
chr14:2803998-3342470	DEL	chr21:70089833-71136925	DEL	11.6723	2	0.0029
chr25:1665327-1808056	DEL	chr23:49094579-52091670	DEL	11.6723	2	0.0029
chr16:70816380-71125864	DEL	chr27:36664-405328	DEL	11.6723	2	0.0029
chr20:70669729-71652724	DEL	chr14:1514056-2553525	DEL	11.6861	2	0.0029
chr29:44372611-44416282	DEL	chr16:49386191-49568812	DEL	11.6999	2	0.0029
chr5:116915398-118353758	DEL	chr14:1514056-2553525	DEL	11.7069	2	0.0029
chr14:2803998-3342470	DEL	chr26:50817833-51680135	DEL	11.7069	2	0.0029
chr14:2803998-3342470	DEL	chr5:116915398-118353758	DEL	11.7069	2	0.0029
chr16:70816380-71125864	DEL	chr14:1514056-2553525	DEL	11.7069	2	0.0029
chr26:50817833-51680135	DEL	chr14:1514056-2553525	DEL	11.5918	2	0.003
chr6:11671868-11746541	DEL	chr28:25060861-25352987	DEL	11.5984	2	0.003
chr27:36664-405328	DEL	chr12:89006700-91017026	DEL	11.6116	2	0.003
chr16:49386191-49568812	DEL	chr25:1665327-1808056	DEL	11.6183	2	0.003
chr16:70816380-71125864	DEL	chr21:70089833-71136925	DEL	11.6183	2	0.003
chr16:70816380-71125864	DEL	chr25:1665327-1808056	DEL	11.6183	2	0.003
chr29:44372611-44416282	DEL	chr12:89006700-91017026	DEL	11.6183	2	0.003
chr20:70669729-71652724	DEL	chr26:50817833-51680135	DEL	11.6317	2	0.003
chr26:50817833-51680135	DEL	chr21:70089833-71136925	DEL	11.6384	2	0.003
chr29:44372611-44416282	DEL	chr25:104438-1365841	DEL	11.6384	2	0.003
chr5:116915398-118353758	DEL	chr26:50817833-51680135	DEL	11.6451	2	0.003
chr12:89006700-91017026	DEL	chr23:49094579-52091670	DEL	11.6519	2	0.003
chr29:44372611-44416282	DEL	chr5:116915398-118353758	DEL	11.6519	2	0.003
chr25:104438-1365841	DEL	chr17:73118011-74998349	DEL	16.0258	4	0.003
chr23:49094579-52091670	DEL	chr14:1514056-2553525	DEL	11.5271	2	0.0031
chr23:49094579-52091670	DEL	chr5:116915398-118353758	DEL	11.5334	2	0.0031
chr14:2803998-3342470	DEL	chr12:89006700-91017026	DEL	11.5463	2	0.0031
chr16:49386191-49568812	DEL	chr25:104438-1365841	DEL	11.5463	2	0.0031
chr27:36664-405328	DEL	chr20:70669729-71652724	DEL	11.5527	2	0.0031
chr25:1665327-1808056	DEL	chr14:2803998-3342470	DEL	11.5527	2	0.0031
chr29:44372611-44416282	DEL	chr29:48948337-51502868	DEL	11.5527	2	0.0031
chr16:49386191-49568812	DEL	chr29:48948337-51502868	DEL	11.5592	2	0.0031
chr16:70816380-71125864	DEL	chr6:107678393-109951981	DEL	11.5592	2	0.0031
chr23:49094579-52091670	DEL	chr3:120122176-121403393	DEL	11.5657	2	0.0031
chr27:36664-405328	DEL	chr23:49094579-52091670	DEL	11.5657	2	0.0031
chr29:44372611-44416282	DEL	chr20:70669729-71652724	DEL	11.5657	2	0.0031
chr29:44372611-44416282	DEL	chr18:64188147-64382705	DEL	11.5657	2	0.0031
chr25:104438-1365841	DEL	chr5:116915398-118353758	DEL	11.5787	2	0.0031
chr25:40940951-42768470	DEL	chr6:107678393-109951981	DEL	15.9482	4	0.0031
chr25:1665327-1808056	DEL	chr25:40940951-42768470	DEL	15.9494	4	0.0031
chr29:48948337-51502868	DEL	chr25:40940951-42768470	DEL	15.953	4	0.0031
chr26:50817833-51680135	DUP	chr17:73118011-74998349	DUP	11.5463	2	0.0031
chr27:36664-405328	DEL	chr14:2803998-3342470	DEL	11.4644	2	0.0032
chr16:49386191-49568812	DEL	chr14:1514056-2553525	DEL	11.4705	2	0.0032
chr20:70669729-71652724	DEL	chr3:120122176-121403393	DEL	11.4767	2	0.0032
chr16:70816380-71125864	DEL	chr23:49094579-52091670	DEL	11.4767	2	0.0032
chr29:44372611-44416282	DEL	chr16:70816380-71125864	DEL	11.4767	2	0.0032
chr3:120122176-121403393	DEL	chr26:50817833-51680135	DEL	11.4892	2	0.0032
chr14:2803998-3342470	DEL	chr3:120122176-121403393	DEL	11.4955	2	0.0032
chr18:64188147-64382705	DEL	chr23:49094579-52091670	DEL	11.4955	2	0.0032
chr25:1665327-1808056	DEL	chr18:64188147-64382705	DEL	11.4955	2	0.0032
chr3:120122176-121403393	DEL	chr21:70089833-71136925	DEL	11.5017	2	0.0032
chr16:70816380-71125864	DEL	chr3:120122176-121403393	DEL	11.5017	2	0.0032
chr21:70089833-71136925	DEL	chr6:107678393-109951981	DEL	11.508	2	0.0032
chr12:89006700-91017026	DEL	chr29:48948337-51502868	DEL	11.5144	2	0.0032
chr16:70816380-71125864	DEL	chr25:104438-1365841	DEL	11.5207	2	0.0032
chr14:1514056-2553525	DEL	chr17:73118011-74998349	DEL	15.8418	4	0.0032
chr25:1665327-1808056	DEL	chr17:73118011-74998349	DEL	15.8437	4	0.0032
chr23:49094579-52091670	DEL	chr29:48948337-51502868	DEL	11.4036	2	0.0033
chr14:2803998-3342470	DEL	chr6:107678393-109951981	DEL	11.4036	2	0.0033
chr16:49386191-49568812	DEL	chr6:107678393-109951981	DEL	11.4036	2	0.0033
chr16:49386191-49568812	DEL	chr27:36664-405328	DEL	11.4036	2	0.0033
chr5:116915398-118353758	DEL	chr6:107678393-109951981	DEL	11.4096	2	0.0033
chr25:1665327-1808056	DEL	chr21:70089833-71136925	DEL	11.4096	2	0.0033
chr27:36664-405328	DEL	chr21:70089833-71136925	DEL	11.4156	2	0.0033
chr27:36664-405328	DEL	chr3:120122176-121403393	DEL	11.4156	2	0.0033
chr16:70816380-71125864	DEL	chr16:49386191-49568812	DEL	11.4156	2	0.0033
chr29:44372611-44416282	DEL	chr27:36664-405328	DEL	11.4156	2	0.0033
chr16:49386191-49568812	DEL	chr3:120122176-121403393	DEL	11.4216	2	0.0033
chr29:48948337-51502868	DEL	chr21:70089833-71136925	DEL	11.4277	2	0.0033
chr29:44372611-44416282	DEL	chr23:49094579-52091670	DEL	11.4277	2	0.0033
chr18:64188147-64382705	DEL	chr6:107678393-109951981	DEL	11.4398	2	0.0033
chr16:70816380-71125864	DEL	chr12:89006700-91017026	DEL	11.4398	2	0.0033
chr12:89006700-91017026	DEL	chr21:70089833-71136925	DEL	11.4521	2	0.0033
chr12:89006700-91017026	DEL	chr3:120122176-121403393	DEL	11.4521	2	0.0033
chr25:1665327-1808056	DEL	chr20:70669729-71652724	DEL	11.4521	2	0.0033
chr16:49386191-49568812	DEL	chr21:70089833-71136925	DEL	11.4521	2	0.0033
chr29:44372611-44416282	DEL	chr14:1514056-2553525	DEL	11.4521	2	0.0033
chr14:2803998-3342470	DEL	chr29:48948337-51502868	DEL	11.4582	2	0.0033
chr18:64188147-64382705	DEL	chr29:48948337-51502868	DEL	11.4582	2	0.0033
chr29:48948337-51502868	DEL	chr17:73118011-74998349	DEL	15.7806	4	0.0033
chr14:1514056-2553525	DEL	chr25:40940951-42768470	DEL	15.7812	4	0.0033
chr3:120122176-121403393	DEL	chr6:107678393-109951981	DEL	11.3504	2	0.0034
chr14:2803998-3342470	DEL	chr23:49094579-52091670	DEL	11.3504	2	0.0034
chr27:36664-405328	DEL	chr25:104438-1365841	DEL	11.3504	2	0.0034
chr16:70816380-71125864	DEL	chr14:2803998-3342470	DEL	11.3504	2	0.0034
chr20:70669729-71652724	DEL	chr5:116915398-118353758	DEL	11.3562	2	0.0034
chr29:44372611-44416282	DEL	chr14:2803998-3342470	DEL	11.3562	2	0.0034
chr3:120122176-121403393	DEL	chr14:1514056-2553525	DEL	11.3621	2	0.0034
chr5:116915398-118353758	DEL	chr21:70089833-71136925	DEL	11.3739	2	0.0034
chr12:89006700-91017026	DEL	chr26:50817833-51680135	DEL	11.3739	2	0.0034
chr12:89006700-91017026	DEL	chr25:104438-1365841	DEL	11.3739	2	0.0034
chr18:64188147-64382705	DEL	chr20:70669729-71652724	DEL	11.3739	2	0.0034
chr25:1665327-1808056	DEL	chr27:36664-405328	DEL	11.3739	2	0.0034
chr14:2803998-3342470	DEL	chr25:104438-1365841	DEL	11.3798	2	0.0034
chr27:36664-405328	DEL	chr29:48948337-51502868	DEL	11.3798	2	0.0034
chr25:104438-1365841	DEL	chr23:49094579-52091670	DEL	11.3857	2	0.0034
chr20:70669729-71652724	DEL	chr29:48948337-51502868	DEL	11.3916	2	0.0034
chr27:36664-405328	DEL	chr26:50817833-51680135	DEL	11.3976	2	0.0034
chr16:49386191-49568812	DEL	chr14:2803998-3342470	DEL	11.3976	2	0.0034
chr17:73118011-74998349	DEL	chr6:107678393-109951981	DEL	15.7197	4	0.0034
chr16:49386191-49568812	DEL	chr18:64188147-64382705	DEL	11.2929	2	0.0035
chr29:44372611-44416282	DEL	chr26:50817833-51680135	DEL	11.31	2	0.0035
chr29:44372611-44416282	DEL	chr25:1665327-1808056	DEL	11.31	2	0.0035
chr27:36664-405328	DEL	chr14:1514056-2553525	DEL	11.3214	2	0.0035
chr18:64188147-64382705	DEL	chr25:104438-1365841	DEL	11.3214	2	0.0035
chr14:2803998-3342470	DEL	chr14:1514056-2553525	DEL	11.3272	2	0.0035
chr25:1665327-1808056	DEL	chr26:50817833-51680135	DEL	11.3272	2	0.0035
chr5:116915398-118353758	DEL	chr3:120122176-121403393	DEL	11.333	2	0.0035
chr16:70816380-71125864	DEL	chr5:116915398-118353758	DEL	11.333	2	0.0035
chr16:49386191-49568812	DEL	chr26:50817833-51680135	DEL	11.3388	2	0.0035
chr27:36664-405328	DEL	chr6:107678393-109951981	DEL	11.2481	2	0.0036
chr26:50817833-51680135	DEL	chr6:107678393-109951981	DEL	11.2536	2	0.0036
chr29:44372611-44416282	DEL	chr21:70089833-71136925	DEL	11.2536	2	0.0036
chr18:64188147-64382705	DEL	chr26:50817833-51680135	DEL	11.2592	2	0.0036
chr18:64188147-64382705	DEL	chr3:120122176-121403393	DEL	11.2592	2	0.0036
chr26:50817833-51680135	DEL	chr29:48948337-51502868	DEL	11.2648	2	0.0036
chr25:104438-1365841	DEL	chr26:50817833-51680135	DEL	11.2704	2	0.0036
chr29:44372611-44416282	DEL	chr3:120122176-121403393	DEL	11.2816	2	0.0036
chr25:104438-1365841	DEL	chr25:40940951-42768470	DEL	15.6047	4	0.0036
chr12:89006700-91017026	DEL	chr5:116915398-118353758	DEL	11.1827	2	0.0037
chr14:1514056-2553525	DEL	chr21:70089833-71136925	DEL	11.1934	2	0.0037
chr18:64188147-64382705	DEL	chr12:89006700-91017026	DEL	11.1934	2	0.0037
chr12:89006700-91017026	DEL	chr20:70669729-71652724	DEL	11.1988	2	0.0037
chr18:64188147-64382705	DEL	chr5:116915398-118353758	DEL	11.1988	2	0.0037
chr25:104438-1365841	DEL	chr20:70669729-71652724	DEL	11.2043	2	0.0037
chr25:1665327-1808056	DEL	chr12:89006700-91017026	DEL	11.2043	2	0.0037
chr23:49094579-52091670	DEL	chr26:50817833-51680135	DEL	11.2151	2	0.0037
chr25:104438-1365841	DEL	chr21:70089833-71136925	DEL	11.2206	2	0.0037
chr20:70669729-71652724	DEL	chr6:107678393-109951981	DEL	11.2261	2	0.0037
chr25:1665327-1808056	DEL	chr3:120122176-121403393	DEL	11.1298	2	0.0038
chr18:64188147-64382705	DEL	chr21:70089833-71136925	DEL	11.135	2	0.0038
chr23:49094579-52091670	DEL	chr21:70089833-71136925	DEL	11.1508	2	0.0038
chr3:120122176-121403393	DEL	chr29:48948337-51502868	DEL	11.1561	2	0.0038
chr29:44372611-44416282	DEL	chr6:107678393-109951981	DEL	11.1561	2	0.0038
chr16:49386191-49568812	DEL	chr23:49094579-52091670	DEL	11.1667	2	0.0038
chr16:70816380-71125864	DEL	chr29:48948337-51502868	DEL	11.1667	2	0.0038
chr16:70816380-71125864	DEL	chr18:64188147-64382705	DEL	11.1667	2	0.0038
chr26:50817833-51680135	DUP	chr14:1514056-2553525	DUP	11.1298	2	0.0038
chr14:1514056-2553525	DUP	chr18:62375495-63727709	DUP	15.4575	4	0.0038
chr27:36664-405328	DEL	chr5:116915398-118353758	DEL	11.0731	2	0.0039
chr16:70816380-71125864	DEL	chr26:50817833-51680135	DEL	11.0782	2	0.0039
chr14:2803998-3342470	DEL	chr20:70669729-71652724	DEL	11.0884	2	0.0039
chr18:64188147-64382705	DEL	chr14:2803998-3342470	DEL	11.0987	2	0.0039
chr16:70816380-71125864	DEL	chr20:70669729-71652724	DEL	11.0987	2	0.0039
chr23:49094579-52091670	DEL	chr6:107678393-109951981	DEL	11.063	2	0.004
chr23:49094579-52091670	DEL	chr20:70669729-71652724	DEL	11.0681	2	0.004
chr5:116915398-118353758	DEL	chr29:48948337-51502868	DEL	10.9887	2	0.0041
chr20:70669729-71652724	DEL	chr21:70089833-71136925	DEL	10.9984	2	0.0041
chr16:49386191-49568812	DEL	chr12:89006700-91017026	DEL	11.0131	2	0.0041
chr16:49386191-49568812	DEL	chr20:70669729-71652724	DEL	10.9693	2	0.0042
chr26:50817833-51680135	DUP	chr6:107678393-109951981	DUP	10.7418	2	0.0047
chr29:48948337-51502868	DUP	chr17:73118011-74998349	DUP	14.4669	4	0.0059
chr23:49094579-52091670	DEL	chr17:73118011-74998349	DEL	9.5166	2	0.0086
chr18:62375495-63727709	DEL	chr21:70089833-71136925	DEL	9.4981	2	0.0087
chr16:49386191-49568812	DEL	chr18:62375495-63727709	DEL	9.4434	2	0.0089
chr14:2803998-3342470	DEL	chr18:62375495-63727709	DEL	9.4502	2	0.0089
chr20:70669729-71652724	DEL	chr11:102861577-107043330	DEL	9.4166	2	0.009
chr18:62375495-63727709	DEL	chr29:48948337-51502868	DEL	9.4188	2	0.009
chr11:102861577-107043330	DEL	chr6:107678393-109951981	DEL	9.4277	2	0.009
chr22:58873440-61283415	DEL	chr6:107678393-109951981	DEL	9.3728	2	0.0092
chr26:25880226-25982293	DEL	chr25:40940951-42768470	DEL	9.349	2	0.0093
chr5:116915398-118353758	DEL	chr11:102861577-107043330	DEL	9.349	2	0.0093
chr14:1514056-2553525	DEL	chr22:58873440-61283415	DEL	9.3619	2	0.0093
chr29:44372611-44416282	DEL	chr18:62375495-63727709	DEL	9.3277	2	0.0094
chr14:2803998-3342470	DEL	chr25:40940951-42768470	DEL	9.332	2	0.0094
chr25:1665327-1808056	DEL	chr18:62375495-63727709	DEL	9.3341	2	0.0094
chr3:120122176-121403393	DEL	chr17:73118011-74998349	DEL	9.3362	2	0.0094
chr12:89006700-91017026	DEL	chr17:73118011-74998349	DEL	9.3045	2	0.0095
chr26:25880226-25982293	DEL	chr22:58873440-61283415	DEL	9.3193	2	0.0095
chr20:70669729-71652724	DEL	chr17:73118011-74998349	DEL	9.3193	2	0.0095
chr14:2803998-3342470	DEL	chr17:73118011-74998349	DEL	9.2878	2	0.0096
chr20:70669729-71652724	DEL	chr22:58873440-61283415	DEL	9.2899	2	0.0096
chr26:25880226-25982293	DEL	chr18:62375495-63727709	DEL	9.3003	2	0.0096
chr18:64188147-64382705	DEL	chr11:102861577-107043330	DEL	9.263	2	0.0097
chr16:70816380-71125864	DEL	chr22:58873440-61283415	DEL	9.2651	2	0.0097
chr29:44372611-44416282	DEL	chr17:73118011-74998349	DEL	9.2651	2	0.0097
chr20:70669729-71652724	DEL	chr18:62375495-63727709	DEL	9.2671	2	0.0097
chr25:104438-1365841	DEL	chr11:102861577-107043330	DEL	9.2671	2	0.0097
chr18:64188147-64382705	DEL	chr25:40940951-42768470	DEL	9.2692	2	0.0097
chr29:44372611-44416282	DEL	chr11:102861577-107043330	DEL	9.2692	2	0.0097
chr25:1665327-1808056	DEL	chr11:102861577-107043330	DEL	9.2713	2	0.0097
chr27:36664-405328	DEL	chr25:40940951-42768470	DEL	9.2775	2	0.0097
chr26:50817833-51680135	DEL	chr18:62375495-63727709	DEL	9.2426	2	0.0098
chr5:116915398-118353758	DEL	chr18:62375495-63727709	DEL	9.2487	2	0.0098
chr25:104438-1365841	DEL	chr22:58873440-61283415	DEL	9.2528	2	0.0098
chr27:36664-405328	DEL	chr22:58873440-61283415	DEL	9.2548	2	0.0098
chr27:36664-405328	DEL	chr18:62375495-63727709	DEL	9.2548	2	0.0098
chr16:49386191-49568812	DEL	chr22:58873440-61283415	DEL	9.2224	2	0.0099
chr14:2803998-3342470	DEL	chr22:58873440-61283415	DEL	9.2244	2	0.0099
chr25:104438-1365841	DEL	chr18:62375495-63727709	DEL	9.2264	2	0.0099
chr29:48948337-51502868	DEL	chr22:58873440-61283415	DEL	9.2365	2	0.0099
chr5:116915398-118353758	DEL	chr17:73118011-74998349	DEL	9.2365	2	0.0099
chr23:49094579-52091670	DEL	chr22:58873440-61283415	DEL	9.2385	2	0.0099
chr16:49386191-49568812	DEL	chr11:102861577-107043330	DEL	9.2043	2	0.01
chr27:36664-405328	DEL	chr17:73118011-74998349	DEL	9.2063	2	0.01
chr3:120122176-121403393	DEL	chr11:102861577-107043330	DEL	9.2083	2	0.01
chr5:116915398-118353758	DEL	chr25:40940951-42768470	DEL	9.2163	2	0.01
chr18:62375495-63727709	DEL	chr14:1514056-2553525	DEL	9.1825	2	0.0101
chr18:64188147-64382705	DEL	chr17:73118011-74998349	DEL	9.1825	2	0.0101
chr21:70089833-71136925	DEL	chr22:58873440-61283415	DEL	9.1865	2	0.0101
chr29:44372611-44416282	DEL	chr22:58873440-61283415	DEL	9.1865	2	0.0101
chr27:36664-405328	DEL	chr11:102861577-107043330	DEL	9.1885	2	0.0101
chr18:62375495-63727709	DEL	chr6:107678393-109951981	DEL	9.1904	2	0.0101
chr26:25880226-25982293	DEL	chr17:73118011-74998349	DEL	9.1924	2	0.0101
chr12:89006700-91017026	DEL	chr11:102861577-107043330	DEL	9.1984	2	0.0101
chr21:70089833-71136925	DEL	chr11:102861577-107043330	DEL	9.2004	2	0.0101
chr3:120122176-121403393	DEL	chr18:62375495-63727709	DEL	9.2004	2	0.0101
chr23:49094579-52091670	DEL	chr25:40940951-42768470	DEL	9.1766	2	0.0102
chr16:49386191-49568812	DEL	chr25:40940951-42768470	DEL	9.1766	2	0.0102
chr21:70089833-71136925	DEL	chr25:40940951-42768470	DEL	9.1806	2	0.0102
chr29:48948337-51502868	DEL	chr11:102861577-107043330	DEL	9.1806	2	0.0102
chr16:70816380-71125864	DEL	chr17:73118011-74998349	DEL	9.1551	2	0.0103
chr18:64188147-64382705	DEL	chr18:62375495-63727709	DEL	9.161	2	0.0103
chr25:1665327-1808056	DEL	chr22:58873440-61283415	DEL	9.13	2	0.0104
chr3:120122176-121403393	DEL	chr22:58873440-61283415	DEL	9.1319	2	0.0104
chr3:118813014-119077206	DEL	chr5:119221776-120378417	DEL	13.189	4	0.0104
chr26:50817833-51680135	DEL	chr25:40940951-42768470	DEL	9.109	2	0.0105
chr14:2803998-3342470	DEL	chr11:102861577-107043330	DEL	9.1109	2	0.0105
chr16:70816380-71125864	DEL	chr11:102861577-107043330	DEL	9.1109	2	0.0105
chr12:89006700-91017026	DEL	chr25:40940951-42768470	DEL	9.1147	2	0.0105
chr26:50817833-51680135	DEL	chr22:58873440-61283415	DEL	9.1185	2	0.0105
chr26:25880226-25982293	DEL	chr11:102861577-107043330	DEL	9.1223	2	0.0105
chr16:49386191-49568812	DEL	chr17:73118011-74998349	DEL	9.0995	2	0.0106
chr3:120122176-121403393	DEL	chr25:40940951-42768470	DEL	9.075	2	0.0107
chr23:49094579-52091670	DEL	chr18:62375495-63727709	DEL	9.0769	2	0.0107
chr20:70669729-71652724	DEL	chr25:40940951-42768470	DEL	9.0788	2	0.0107
chr18:64188147-64382705	DEL	chr22:58873440-61283415	DEL	9.0825	2	0.0107
chr29:44372611-44416282	DEL	chr25:40940951-42768470	DEL	9.0825	2	0.0107
chr5:116915398-118353758	DEL	chr22:58873440-61283415	DEL	9.0546	2	0.0108
chr26:50817833-51680135	DEL	chr17:73118011-74998349	DEL	9.0601	2	0.0108
chr16:70816380-71125864	DEL	chr18:62375495-63727709	DEL	9.0453	2	0.0109
chr3:118813014-119077206	DEL	chr25:38171850-38377594	DEL	13.0762	4	0.0109
chr26:50817833-51680135	DEL	chr11:102861577-107043330	DEL	9.0288	2	0.011
chr25:38171850-38377594	DEL	chr5:119221776-120378417	DEL	13.0646	4	0.011
chr14:1514056-2553525	DEL	chr11:102861577-107043330	DEL	8.9962	2	0.0111
chr12:89006700-91017026	DEL	chr22:58873440-61283415	DEL	9.0016	2	0.0111
chr12:89006700-91017026	DEL	chr18:62375495-63727709	DEL	8.989	2	0.0112
chr16:70816380-71125864	DEL	chr25:40940951-42768470	DEL	8.9677	2	0.0113
chr21:70089833-71136925	DEL	chr17:73118011-74998349	DEL	8.9395	2	0.0115
chr23:49094579-52091670	DEL	chr11:102861577-107043330	DEL	8.8692	2	0.0119
chr29:48948337-51502868	DUP	chr6:107678393-109951981	DUP	12.5424	4	0.0137
chr3:120122176-121403393	DUP	chr17:73118011-74998349	DUP	12.2939	4	0.0153
chr4:117831202-120555019	DUP	chr18:62375495-63727709	DUP	8.1739	2	0.0168
chr14:1514056-2553525	DUP	chr20:70669729-71652724	DUP	11.916	4	0.018
chr29:2324336-2396643	DUP	chr17:73118011-74998349	DUP	7.9638	2	0.0187
chr3:118813014-119077206	DEL	chr14:1514056-2553525	DEL	11.7631	4	0.0192
chr3:118813014-119077206	DEL	chr25:1665327-1808056	DEL	11.7501	4	0.0193
chr5:119221776-120378417	DEL	chr25:104438-1365841	DEL	11.7544	4	0.0193
chr25:38171850-38377594	DEL	chr25:1665327-1808056	DEL	11.741	4	0.0194
chr5:119221776-120378417	DEL	chr14:1514056-2553525	DEL	11.7323	4	0.0195
chr25:38171850-38377594	DEL	chr25:104438-1365841	DEL	11.7125	4	0.0196
chr25:38171850-38377594	DEL	chr14:1514056-2553525	DEL	11.7077	4	0.0197
chr3:118813014-119077206	DEL	chr29:48948337-51502868	DEL	11.6896	4	0.0198
chr5:119221776-120378417	DEL	chr6:107678393-109951981	DEL	11.6836	4	0.0199
chr3:118813014-119077206	DEL	chr25:104438-1365841	DEL	11.6716	4	0.02
chr5:119221776-120378417	DEL	chr29:48948337-51502868	DEL	11.6436	4	0.0202
chr25:38171850-38377594	DEL	chr6:107678393-109951981	DEL	11.6327	4	0.0203
chr3:118813014-119077206	DEL	chr6:107678393-109951981	DEL	11.635	4	0.0203
chr25:38171850-38377594	DEL	chr29:48948337-51502868	DEL	11.6199	4	0.0204
chr20:49090857-49631380	DEL	chr9:5901981-5981648	DEL	7.3194	2	0.0257
chr15:70597937-70921852	DEL	chr9:5901981-5981648	DEL	7.3256	2	0.0257
chr25:38171850-38377594	DEL	chr25:40940951-42768470	DEL	10.9655	4	0.027
chr25:38171850-38377594	DEL	chr17:73118011-74998349	DEL	10.9396	4	0.0273
chr5:119221776-120378417	DEL	chr17:73118011-74998349	DEL	10.9228	4	0.0274
chr3:118813014-119077206	DEL	chr25:40940951-42768470	DEL	10.9186	4	0.0275
chr3:118813014-119077206	DEL	chr17:73118011-74998349	DEL	10.8549	4	0.0282
chr5:119221776-120378417	DEL	chr25:40940951-42768470	DEL	10.8499	4	0.0283
chr4:114326665-114640077	DUP	chr14:1514056-2553525	DUP	7.1094	2	0.0286
chr3:120122176-121403393	DUP	chr6:107678393-109951981	DUP	10.7853	4	0.0291
chr18:62375495-63727709	DUP	chr29:48948337-51502868	DUP	10.7119	4	0.03
chr21:70089833-71136925	DUP	chr18:62375495-63727709	DUP	10.5532	4	0.0321
chr14:3885798-4672500	DUP	chr22:58873440-61283415	DUP	6.858	2	0.0324
chr5:114543256-114764090	DEL	chr29:48948337-51502868	DEL	6.7972	2	0.0334
chr5:114543256-114764090	DEL	chr5:119221776-120378417	DEL	6.7781	2	0.0337
chr21:70089833-71136925	DUP	chr29:48948337-51502868	DUP	10.4353	4	0.0337
chr21:70089833-71136925	DUP	chr5:119221776-120378417	DUP	10.417	4	0.034
chr9:56003900-56370974	DEL	chr20:54180787-54785723	DEL	6.7342	2	0.0345
chr25:39286957-40282215	DUP	chr23:49094579-52091670	DUP	6.7353	2	0.0345
chr5:114543256-114764090	DEL	chr12:34505806-34662470	DEL	6.7301	2	0.0346
chr3:118813014-119077206	DEL	chr12:34505806-34662470	DEL	6.7215	2	0.0347
chr25:39286957-40282215	DUP	chr10:14129663-14288475	DUP	6.7203	2	0.0347
chr25:38171850-38377594	DEL	chr12:34505806-34662470	DEL	6.7134	2	0.0349
chr12:34505806-34662470	DEL	chr29:48948337-51502868	DEL	6.6985	2	0.0351
chr5:114543256-114764090	DEL	chr6:107678393-109951981	DEL	6.6985	2	0.0351
chr12:89006700-91017026	DUP	chr15:84865591-85112130	DUP	6.702	2	0.0351
chr12:34505806-34662470	DEL	chr25:40940951-42768470	DEL	6.6957	2	0.0352
chr12:34505806-34662470	DEL	chr25:104438-1365841	DEL	6.6855	2	0.0353
chr5:114543256-114764090	DEL	chr25:1665327-1808056	DEL	6.6832	2	0.0354
chr12:34505806-34662470	DEL	chr5:119221776-120378417	DEL	6.6776	2	0.0355
chr12:34505806-34662470	DEL	chr25:1665327-1808056	DEL	6.6691	2	0.0356
chr7:33722644-33868759	DEL	chr24:61455723-62320145	DEL	6.6613	2	0.0358
chr20:60639566-60783431	DEL	chr6:52628477-52828988	DEL	6.6485	2	0.036
chr5:114543256-114764090	DEL	chr14:1514056-2553525	DEL	6.649	2	0.036
chr12:34505806-34662470	DEL	chr14:1514056-2553525	DEL	6.6496	2	0.036
chr5:114543256-114764090	DEL	chr17:73118011-74998349	DEL	6.6457	2	0.0361
chr5:114543256-114764090	DEL	chr25:104438-1365841	DEL	6.6346	2	0.0363
chr1:48701612-48866528	DEL	chr1:104798012-105264358	DEL	6.6275	2	0.0364
chr5:114543256-114764090	DEL	chr3:118813014-119077206	DEL	6.628	2	0.0364
chr24:1282069-1582182	DEL	chr7:44658442-46025089	DEL	6.6143	2	0.0366
chr5:114543256-114764090	DEL	chr25:40940951-42768470	DEL	6.6154	2	0.0366
chr12:34505806-34662470	DEL	chr17:73118011-74998349	DEL	6.6023	2	0.0368
chr5:114543256-114764090	DEL	chr25:38171850-38377594	DEL	6.5942	2	0.037
chr29:48012818-48355723	DEL	chr19:56607168-57213764	DEL	6.585	2	0.0372
chr12:34505806-34662470	DEL	chr6:107678393-109951981	DEL	6.5743	2	0.0374
chr28:41674187-41737604	DEL	chr4:114326665-114640077	DEL	6.561	2	0.0376
chr3:117575562-118346051	DEL	chr25:39286957-40282215	DEL	6.5636	2	0.0376
chr26:23167656-23414945	DEL	chr5:119221776-120378417	DEL	6.5567	2	0.0377
chr3:85764516-85944553	DEL	chr5:14770370-14953446	DEL	6.5504	2	0.0378
chr25:36448529-36514994	DEL	chr6:106495683-107186270	DEL	6.553	2	0.0378
chr19:63424825-63734072	DEL	chr5:120553341-121175859	DEL	6.544	2	0.0379
chr24:1282069-1582182	DEL	chr4:117831202-120555019	DEL	6.5382	2	0.038
chr19:63424825-63734072	DEL	chr6:106495683-107186270	DEL	6.5419	2	0.038
chr7:4226753-4655753	DEL	chr18:11121144-11813752	DEL	6.534	2	0.0381
chr18:65819321-65978584	DEL	chr10:102887596-103470001	DEL	6.5356	2	0.0381
chr19:50336021-50447799	DEL	chr19:51395684-52234974	DEL	6.5356	2	0.0381
chr4:114326665-114640077	DEL	chr19:56607168-57213764	DEL	6.5367	2	0.0381
chr28:41674187-41737604	DEL	chr3:117575562-118346051	DEL	6.5377	2	0.0381
chr3:117575562-118346051	DEL	chr19:51395684-52234974	DEL	6.5277	2	0.0382
chr19:63424825-63734072	DEL	chr7:44658442-46025089	DEL	6.5293	2	0.0382
chr26:49532894-49762633	DEL	chr18:11121144-11813752	DEL	6.5298	2	0.0382
chr25:36448529-36514994	DEL	chr7:21462645-21677064	DEL	6.5298	2	0.0382
chr7:4226753-4655753	DEL	chr3:117575562-118346051	DEL	6.5309	2	0.0382
chr3:117575562-118346051	DEL	chr19:56607168-57213764	DEL	6.523	2	0.0383
chr19:50336021-50447799	DEL	chr24:61455723-62320145	DEL	6.5257	2	0.0383
chr25:1955733-2606575	DEL	chr19:51395684-52234974	DEL	6.5173	2	0.0384
chr25:38171850-38377594	DEL	chr26:49532894-49762633	DEL	6.5184	2	0.0384
chr7:44658442-46025089	DEL	chr19:56607168-57213764	DEL	6.5194	2	0.0384
chr18:65819321-65978584	DEL	chr18:11121144-11813752	DEL	6.5204	2	0.0384
chr19:50336021-50447799	DEL	chr5:119221776-120378417	DEL	6.5215	2	0.0384
chr24:1282069-1582182	DEL	chr4:114326665-114640077	DEL	6.5215	2	0.0384
chr3:118813014-119077206	DEL	chr7:44658442-46025089	DEL	6.5126	2	0.0385
chr16:47654206-47780813	DEL	chr19:63424825-63734072	DEL	6.5132	2	0.0385
chr29:48012818-48355723	DEL	chr24:61455723-62320145	DEL	6.5137	2	0.0385
chr25:36448529-36514994	DEL	chr7:4226753-4655753	DEL	6.5142	2	0.0385
chr18:65819321-65978584	DEL	chr4:113079474-113532717	DEL	6.5147	2	0.0385
chr2:133816808-134465054	DEL	chr10:102887596-103470001	DEL	6.5075	2	0.0386
chr16:47654206-47780813	DEL	chr7:4226753-4655753	DEL	6.508	2	0.0386
chr28:41674187-41737604	DEL	chr29:48012818-48355723	DEL	6.509	2	0.0386
chr13:54496419-54829615	DEL	chr18:11121144-11813752	DEL	6.5095	2	0.0386
chr3:117575562-118346051	DEL	chr24:61455723-62320145	DEL	6.5106	2	0.0386
chr25:36448529-36514994	DEL	chr4:114326665-114640077	DEL	6.5106	2	0.0386
chr26:49532894-49762633	DEL	chr2:133816808-134465054	DEL	6.5111	2	0.0386
chr29:48012818-48355723	DEL	chr25:1955733-2606575	DEL	6.5116	2	0.0386
chr18:65819321-65978584	DEL	chr7:44658442-46025089	DEL	6.5116	2	0.0386
chr25:1955733-2606575	DEL	chr19:56607168-57213764	DEL	6.5018	2	0.0387
chr19:50336021-50447799	DEL	chr18:65819321-65978584	DEL	6.5018	2	0.0387
chr24:61455723-62320145	DEL	chr5:120553341-121175859	DEL	6.5028	2	0.0387
chr18:65819321-65978584	DEL	chr26:23167656-23414945	DEL	6.5038	2	0.0387
chr26:23167656-23414945	DEL	chr19:51395684-52234974	DEL	6.5054	2	0.0387
chr16:47654206-47780813	DEL	chr4:117831202-120555019	DEL	6.5059	2	0.0387
chr29:48012818-48355723	DEL	chr4:114326665-114640077	DEL	6.5064	2	0.0387
chr19:63424825-63734072	DEL	chr26:49532894-49762633	DEL	6.5064	2	0.0387
chr2:136386853-136531159	DEL	chr29:48012818-48355723	DEL	6.4966	2	0.0388
chr18:11121144-11813752	DEL	chr19:51395684-52234974	DEL	6.4971	2	0.0388
chr29:42897144-43269744	DEL	chr5:119221776-120378417	DEL	6.4997	2	0.0388
chr25:39286957-40282215	DEL	chr25:1955733-2606575	DEL	6.5002	2	0.0388
chr7:44658442-46025089	DEL	chr5:119221776-120378417	DEL	6.5007	2	0.0388
chr29:42897144-43269744	DEL	chr13:54496419-54829615	DEL	6.5007	2	0.0388
chr16:47654206-47780813	DEL	chr10:102887596-103470001	DEL	6.5007	2	0.0388
chr18:65819321-65978584	DEL	chr6:106495683-107186270	DEL	6.5012	2	0.0388
chr28:41674187-41737604	DEL	chr3:118813014-119077206	DEL	6.5012	2	0.0388
chr25:39286957-40282215	DEL	chr18:11121144-11813752	DEL	6.4915	2	0.0389
chr7:44658442-46025089	DEL	chr2:133816808-134465054	DEL	6.492	2	0.0389
chr7:44658442-46025089	DEL	chr24:61455723-62320145	DEL	6.4925	2	0.0389
chr13:54496419-54829615	DEL	chr9:103383683-105462864	DEL	6.4925	2	0.0389
chr25:36448529-36514994	DEL	chr25:1955733-2606575	DEL	6.493	2	0.0389
chr9:103383683-105462864	DEL	chr10:102887596-103470001	DEL	6.4935	2	0.0389
chr13:54496419-54829615	DEL	chr19:51395684-52234974	DEL	6.4935	2	0.0389
chr7:4226753-4655753	DEL	chr25:1955733-2606575	DEL	6.4935	2	0.0389
chr3:117575562-118346051	DEL	chr5:119221776-120378417	DEL	6.494	2	0.0389
chr19:63424825-63734072	DEL	chr2:133816808-134465054	DEL	6.494	2	0.0389
chr19:50336021-50447799	DEL	chr25:38171850-38377594	DEL	6.494	2	0.0389
chr2:133816808-134465054	DEL	chr4:114326665-114640077	DEL	6.4946	2	0.0389
chr26:49532894-49762633	DEL	chr5:120553341-121175859	DEL	6.4946	2	0.0389
chr26:23167656-23414945	DEL	chr13:54496419-54829615	DEL	6.4946	2	0.0389
chr28:41674187-41737604	DEL	chr26:49532894-49762633	DEL	6.4946	2	0.0389
chr26:49532894-49762633	DEL	chr6:106495683-107186270	DEL	6.4951	2	0.0389
chr3:117575562-118346051	DEL	chr29:48012818-48355723	DEL	6.4961	2	0.0389
chr25:36448529-36514994	DEL	chr3:118813014-119077206	DEL	6.4961	2	0.0389
chr3:117575562-118346051	DEL	chr26:49532894-49762633	DEL	6.4868	2	0.039
chr2:136386853-136531159	DEL	chr26:49532894-49762633	DEL	6.4868	2	0.039
chr19:50336021-50447799	DEL	chr26:49532894-49762633	DEL	6.4868	2	0.039
chr25:39286957-40282215	DEL	chr9:103383683-105462864	DEL	6.4874	2	0.039
chr4:113079474-113532717	DEL	chr3:118813014-119077206	DEL	6.4874	2	0.039
chr24:1282069-1582182	DEL	chr26:49532894-49762633	DEL	6.4874	2	0.039
chr24:1282069-1582182	DEL	chr29:48012818-48355723	DEL	6.4879	2	0.039
chr2:136386853-136531159	DEL	chr9:103383683-105462864	DEL	6.4884	2	0.039
chr19:50336021-50447799	DEL	chr6:106495683-107186270	DEL	6.4884	2	0.039
chr25:38171850-38377594	DEL	chr9:103383683-105462864	DEL	6.4889	2	0.039
chr26:23167656-23414945	DEL	chr7:44658442-46025089	DEL	6.4899	2	0.039
chr19:50336021-50447799	DEL	chr7:4226753-4655753	DEL	6.4899	2	0.039
chr28:41674187-41737604	DEL	chr7:21462645-21677064	DEL	6.4904	2	0.039
chr3:117575562-118346051	DEL	chr6:106495683-107186270	DEL	6.4812	2	0.0391
chr26:23167656-23414945	DEL	chr4:114326665-114640077	DEL	6.4812	2	0.0391
chr29:42897144-43269744	DEL	chr2:136386853-136531159	DEL	6.4817	2	0.0391
chr7:44658442-46025089	DEL	chr6:106495683-107186270	DEL	6.4828	2	0.0391
chr7:21462645-21677064	DEL	chr5:119221776-120378417	DEL	6.4828	2	0.0391
chr4:117831202-120555019	DEL	chr2:133816808-134465054	DEL	6.4833	2	0.0391
chr25:39286957-40282215	DEL	chr5:119221776-120378417	DEL	6.4833	2	0.0391
chr13:54496419-54829615	DEL	chr5:119221776-120378417	DEL	6.4838	2	0.0391
chr3:118813014-119077206	DEL	chr6:106495683-107186270	DEL	6.4838	2	0.0391
chr10:102887596-103470001	DEL	chr19:56607168-57213764	DEL	6.4848	2	0.0391
chr29:42897144-43269744	DEL	chr25:39286957-40282215	DEL	6.4848	2	0.0391
chr7:4226753-4655753	DEL	chr25:38171850-38377594	DEL	6.4858	2	0.0391
chr29:42897144-43269744	DEL	chr25:38171850-38377594	DEL	6.4858	2	0.0391
chr3:118813014-119077206	DEL	chr5:120553341-121175859	DEL	6.4761	2	0.0392
chr2:133816808-134465054	DEL	chr5:119221776-120378417	DEL	6.4766	2	0.0392
chr25:36448529-36514994	DEL	chr5:119221776-120378417	DEL	6.4766	2	0.0392
chr28:41674187-41737604	DEL	chr16:47654206-47780813	DEL	6.4766	2	0.0392
chr25:38171850-38377594	DEL	chr4:114326665-114640077	DEL	6.4771	2	0.0392
chr3:117575562-118346051	DEL	chr5:120553341-121175859	DEL	6.4776	2	0.0392
chr13:54496419-54829615	DEL	chr29:48012818-48355723	DEL	6.4776	2	0.0392
chr4:113079474-113532717	DEL	chr9:103383683-105462864	DEL	6.4776	2	0.0392
chr24:1282069-1582182	DEL	chr18:11121144-11813752	DEL	6.4776	2	0.0392
chr7:4226753-4655753	DEL	chr5:120553341-121175859	DEL	6.4782	2	0.0392
chr4:114326665-114640077	DEL	chr10:102887596-103470001	DEL	6.4787	2	0.0392
chr9:103383683-105462864	DEL	chr25:1955733-2606575	DEL	6.4787	2	0.0392
chr18:11121144-11813752	DEL	chr9:103383683-105462864	DEL	6.4787	2	0.0392
chr19:63424825-63734072	DEL	chr4:114326665-114640077	DEL	6.4787	2	0.0392
chr28:41674187-41737604	DEL	chr19:56607168-57213764	DEL	6.4787	2	0.0392
chr13:54496419-54829615	DEL	chr10:102887596-103470001	DEL	6.4792	2	0.0392
chr4:113079474-113532717	DEL	chr4:114326665-114640077	DEL	6.4792	2	0.0392
chr4:113079474-113532717	DEL	chr2:133816808-134465054	DEL	6.4792	2	0.0392
chr3:118813014-119077206	DEL	chr9:103383683-105462864	DEL	6.4797	2	0.0392
chr19:50336021-50447799	DEL	chr3:118813014-119077206	DEL	6.4797	2	0.0392
chr24:61455723-62320145	DEL	chr2:133816808-134465054	DEL	6.4807	2	0.0392
chr7:44658442-46025089	DEL	chr5:120553341-121175859	DEL	6.4807	2	0.0392
chr3:118813014-119077206	DEL	chr25:1955733-2606575	DEL	6.471	2	0.0393
chr7:21462645-21677064	DEL	chr19:51395684-52234974	DEL	6.472	2	0.0393
chr4:113079474-113532717	DEL	chr10:102887596-103470001	DEL	6.472	2	0.0393
chr26:23167656-23414945	DEL	chr29:48012818-48355723	DEL	6.4731	2	0.0393
chr18:65819321-65978584	DEL	chr25:1955733-2606575	DEL	6.4731	2	0.0393
chr16:47654206-47780813	DEL	chr19:50336021-50447799	DEL	6.4731	2	0.0393
chr7:4226753-4655753	DEL	chr26:23167656-23414945	DEL	6.4736	2	0.0393
chr24:1282069-1582182	DEL	chr24:61455723-62320145	DEL	6.4736	2	0.0393
chr24:1282069-1582182	DEL	chr25:38171850-38377594	DEL	6.4736	2	0.0393
chr16:47654206-47780813	DEL	chr5:119221776-120378417	DEL	6.4741	2	0.0393
chr28:41674187-41737604	DEL	chr25:1955733-2606575	DEL	6.4741	2	0.0393
chr24:1282069-1582182	DEL	chr6:106495683-107186270	DEL	6.4746	2	0.0393
chr26:23167656-23414945	DEL	chr6:106495683-107186270	DEL	6.4659	2	0.0394
chr25:36448529-36514994	DEL	chr3:117575562-118346051	DEL	6.467	2	0.0394
chr4:114326665-114640077	DEL	chr5:119221776-120378417	DEL	6.4675	2	0.0394
chr26:23167656-23414945	DEL	chr25:39286957-40282215	DEL	6.4685	2	0.0394
chr7:4226753-4655753	DEL	chr25:39286957-40282215	DEL	6.4685	2	0.0394
chr18:65819321-65978584	DEL	chr13:54496419-54829615	DEL	6.4685	2	0.0394
chr18:11121144-11813752	DEL	chr6:106495683-107186270	DEL	6.47	2	0.0394
chr26:49532894-49762633	DEL	chr5:119221776-120378417	DEL	6.47	2	0.0394
chr7:4226753-4655753	DEL	chr7:44658442-46025089	DEL	6.47	2	0.0394
chr26:49532894-49762633	DEL	chr19:51395684-52234974	DEL	6.4705	2	0.0394
chr29:44969518-45023665	DEL	chr10:14129663-14288475	DUP	6.4665	2	0.0394
chr5:120553341-121175859	DEL	chr5:119221776-120378417	DEL	6.4609	2	0.0395
chr26:49532894-49762633	DEL	chr25:39286957-40282215	DEL	6.4609	2	0.0395
chr26:23167656-23414945	DEL	chr9:103383683-105462864	DEL	6.4614	2	0.0395
chr18:65819321-65978584	DEL	chr26:49532894-49762633	DEL	6.4619	2	0.0395
chr19:50336021-50447799	DEL	chr5:120553341-121175859	DEL	6.4619	2	0.0395
chr18:65819321-65978584	DEL	chr9:103383683-105462864	DEL	6.4624	2	0.0395
chr29:42897144-43269744	DEL	chr26:49532894-49762633	DEL	6.4624	2	0.0395
chr29:42897144-43269744	DEL	chr19:50336021-50447799	DEL	6.4624	2	0.0395
chr25:36448529-36514994	DEL	chr2:136386853-136531159	DEL	6.4624	2	0.0395
chr29:42897144-43269744	DEL	chr24:61455723-62320145	DEL	6.4629	2	0.0395
chr6:106495683-107186270	DEL	chr10:102887596-103470001	DEL	6.4634	2	0.0395
chr7:4226753-4655753	DEL	chr19:56607168-57213764	DEL	6.4639	2	0.0395
chr29:48012818-48355723	DEL	chr2:133816808-134465054	DEL	6.4644	2	0.0395
chr7:21462645-21677064	DEL	chr2:133816808-134465054	DEL	6.4654	2	0.0395
chr26:23167656-23414945	DEL	chr18:11121144-11813752	DEL	6.4654	2	0.0395
chr4:114326665-114640077	DUP	chr26:50817833-51680135	DUP	6.4609	2	0.0395
chr18:11121144-11813752	DEL	chr7:44658442-46025089	DEL	6.4558	2	0.0396
chr2:136386853-136531159	DEL	chr4:117831202-120555019	DEL	6.4558	2	0.0396
chr25:38171850-38377594	DEL	chr2:136386853-136531159	DEL	6.4558	2	0.0396
chr16:47654206-47780813	DEL	chr4:114326665-114640077	DEL	6.4563	2	0.0396
chr7:4226753-4655753	DEL	chr9:103383683-105462864	DEL	6.4568	2	0.0396
chr4:113079474-113532717	DEL	chr18:11121144-11813752	DEL	6.4573	2	0.0396
chr9:103383683-105462864	DEL	chr2:133816808-134465054	DEL	6.4579	2	0.0396
chr3:118813014-119077206	DEL	chr19:56607168-57213764	DEL	6.4579	2	0.0396
chr7:4226753-4655753	DEL	chr4:114326665-114640077	DEL	6.4584	2	0.0396
chr18:65819321-65978584	DEL	chr7:4226753-4655753	DEL	6.4584	2	0.0396
chr13:54496419-54829615	DEL	chr25:39286957-40282215	DEL	6.4589	2	0.0396
chr25:38171850-38377594	DEL	chr6:106495683-107186270	DEL	6.4589	2	0.0396
chr24:1282069-1582182	DEL	chr2:133816808-134465054	DEL	6.4589	2	0.0396
chr18:11121144-11813752	DEL	chr24:61455723-62320145	DEL	6.4594	2	0.0396
chr25:38171850-38377594	DEL	chr5:120553341-121175859	DEL	6.4594	2	0.0396
chr4:113079474-113532717	DEL	chr24:61455723-62320145	DEL	6.4594	2	0.0396
chr25:36448529-36514994	DEL	chr29:42897144-43269744	DEL	6.4594	2	0.0396
chr28:41674187-41737604	DEL	chr24:61455723-62320145	DEL	6.4594	2	0.0396
chr26:49532894-49762633	DEL	chr4:117831202-120555019	DEL	6.4599	2	0.0396
chr4:113079474-113532717	DEL	chr5:120553341-121175859	DEL	6.4599	2	0.0396
chr28:41674187-41737604	DEL	chr25:36448529-36514994	DEL	6.4604	2	0.0396
chr26:50817833-51680135	DUP	chr18:62375495-63727709	DUP	6.4563	2	0.0396
chr4:113079474-113532717	DEL	chr19:56607168-57213764	DEL	6.4508	2	0.0397
chr3:118813014-119077206	DEL	chr10:102887596-103470001	DEL	6.4513	2	0.0397
chr7:21462645-21677064	DEL	chr26:49532894-49762633	DEL	6.4518	2	0.0397
chr5:120553341-121175859	DEL	chr19:56607168-57213764	DEL	6.4523	2	0.0397
chr9:103383683-105462864	DEL	chr19:51395684-52234974	DEL	6.4523	2	0.0397
chr16:47654206-47780813	DEL	chr7:21462645-21677064	DEL	6.4523	2	0.0397
chr25:36448529-36514994	DEL	chr24:1282069-1582182	DEL	6.4523	2	0.0397
chr7:44658442-46025089	DEL	chr25:1955733-2606575	DEL	6.4528	2	0.0397
chr29:42897144-43269744	DEL	chr19:51395684-52234974	DEL	6.4538	2	0.0397
chr4:117831202-120555019	DEL	chr5:119221776-120378417	DEL	6.4548	2	0.0397
chr3:117575562-118346051	DEL	chr2:133816808-134465054	DEL	6.4548	2	0.0397
chr4:113079474-113532717	DEL	chr25:39286957-40282215	DEL	6.4548	2	0.0397
chr13:54496419-54829615	DEL	chr4:114326665-114640077	DEL	6.4458	2	0.0398
chr19:63424825-63734072	DEL	chr25:39286957-40282215	DEL	6.4458	2	0.0398
chr9:103383683-105462864	DEL	chr5:120553341-121175859	DEL	6.4463	2	0.0398
chr7:4226753-4655753	DEL	chr5:119221776-120378417	DEL	6.4463	2	0.0398
chr7:4226753-4655753	DEL	chr2:133816808-134465054	DEL	6.4463	2	0.0398
chr24:1282069-1582182	DEL	chr7:21462645-21677064	DEL	6.4463	2	0.0398
chr25:36448529-36514994	DEL	chr7:44658442-46025089	DEL	6.4463	2	0.0398
chr2:136386853-136531159	DEL	chr2:133816808-134465054	DEL	6.4468	2	0.0398
chr16:47654206-47780813	DEL	chr18:65819321-65978584	DEL	6.4468	2	0.0398
chr25:36448529-36514994	DEL	chr19:63424825-63734072	DEL	6.4468	2	0.0398
chr28:41674187-41737604	DEL	chr2:133816808-134465054	DEL	6.4468	2	0.0398
chr18:11121144-11813752	DEL	chr25:1955733-2606575	DEL	6.4473	2	0.0398
chr18:65819321-65978584	DEL	chr19:51395684-52234974	DEL	6.4473	2	0.0398
chr28:41674187-41737604	DEL	chr9:103383683-105462864	DEL	6.4473	2	0.0398
chr16:47654206-47780813	DEL	chr9:103383683-105462864	DEL	6.4478	2	0.0398
chr26:49532894-49762633	DEL	chr9:103383683-105462864	DEL	6.4483	2	0.0398
chr19:63424825-63734072	DEL	chr3:117575562-118346051	DEL	6.4483	2	0.0398
chr26:23167656-23414945	DEL	chr26:49532894-49762633	DEL	6.4483	2	0.0398
chr4:117831202-120555019	DEL	chr19:56607168-57213764	DEL	6.4488	2	0.0398
chr25:39286957-40282215	DEL	chr10:102887596-103470001	DEL	6.4488	2	0.0398
chr2:136386853-136531159	DEL	chr4:114326665-114640077	DEL	6.4488	2	0.0398
chr4:117831202-120555019	DEL	chr10:102887596-103470001	DEL	6.4493	2	0.0398
chr7:21462645-21677064	DEL	chr24:61455723-62320145	DEL	6.4493	2	0.0398
chr16:47654206-47780813	DEL	chr7:44658442-46025089	DEL	6.4493	2	0.0398
chr6:106495683-107186270	DEL	chr4:117831202-120555019	DEL	6.4498	2	0.0398
chr9:103383683-105462864	DEL	chr6:106495683-107186270	DEL	6.4498	2	0.0398
chr5:120553341-121175859	DEL	chr10:102887596-103470001	DEL	6.4503	2	0.0398
chr19:50336021-50447799	DEL	chr9:103383683-105462864	DEL	6.4408	2	0.0399
chr28:41674187-41737604	DEL	chr19:63424825-63734072	DEL	6.4408	2	0.0399
chr26:49532894-49762633	DEL	chr10:102887596-103470001	DEL	6.4413	2	0.0399
chr3:117575562-118346051	DEL	chr18:11121144-11813752	DEL	6.4413	2	0.0399
chr19:63424825-63734072	DEL	chr19:56607168-57213764	DEL	6.4413	2	0.0399
chr28:41674187-41737604	DEL	chr29:42897144-43269744	DEL	6.4413	2	0.0399
chr7:21462645-21677064	DEL	chr19:56607168-57213764	DEL	6.4418	2	0.0399
chr7:21462645-21677064	DEL	chr4:114326665-114640077	DEL	6.4418	2	0.0399
chr25:36448529-36514994	DEL	chr18:65819321-65978584	DEL	6.4418	2	0.0399
chr25:39286957-40282215	DEL	chr6:106495683-107186270	DEL	6.4423	2	0.0399
chr19:63424825-63734072	DEL	chr4:117831202-120555019	DEL	6.4423	2	0.0399
chr26:23167656-23414945	DEL	chr4:117831202-120555019	DEL	6.4423	2	0.0399
chr19:63424825-63734072	DEL	chr19:51395684-52234974	DEL	6.4428	2	0.0399
chr19:50336021-50447799	DEL	chr4:114326665-114640077	DEL	6.4428	2	0.0399
chr24:1282069-1582182	DEL	chr13:54496419-54829615	DEL	6.4428	2	0.0399
chr9:103383683-105462864	DEL	chr4:114326665-114640077	DEL	6.4433	2	0.0399
chr19:63424825-63734072	DEL	chr18:11121144-11813752	DEL	6.4433	2	0.0399
chr24:61455723-62320145	DEL	chr10:102887596-103470001	DEL	6.4438	2	0.0399
chr26:49532894-49762633	DEL	chr24:61455723-62320145	DEL	6.4438	2	0.0399
chr25:39286957-40282215	DEL	chr29:48012818-48355723	DEL	6.4443	2	0.0399
chr26:49532894-49762633	DEL	chr7:44658442-46025089	DEL	6.4443	2	0.0399
chr3:118813014-119077206	DEL	chr13:54496419-54829615	DEL	6.4443	2	0.0399
chr25:36448529-36514994	DEL	chr25:38171850-38377594	DEL	6.4448	2	0.0399
chr4:117831202-120555019	DEL	chr24:61455723-62320145	DEL	6.4453	2	0.0399
chr6:106495683-107186270	DEL	chr19:51395684-52234974	DEL	6.4453	2	0.0399
chr6:106495683-107186270	DEL	chr2:133816808-134465054	DEL	6.4453	2	0.0399
chr25:39286957-40282215	DEL	chr19:51395684-52234974	DEL	6.4453	2	0.0399
chr9:102574022-103180423	DUP	chr3:120122176-121403393	DUP	6.4428	2	0.0399
chr18:11121144-11813752	DEL	chr19:56607168-57213764	DEL	6.4358	2	0.04
chr7:4226753-4655753	DEL	chr29:48012818-48355723	DEL	6.4358	2	0.04
chr7:4226753-4655753	DEL	chr19:63424825-63734072	DEL	6.4358	2	0.04
chr25:39286957-40282215	DEL	chr4:117831202-120555019	DEL	6.4363	2	0.04
chr3:118813014-119077206	DEL	chr3:117575562-118346051	DEL	6.4363	2	0.04
chr4:113079474-113532717	DEL	chr3:117575562-118346051	DEL	6.4363	2	0.04
chr29:42897144-43269744	DEL	chr4:117831202-120555019	DEL	6.4363	2	0.04
chr18:11121144-11813752	DEL	chr19:56607168-57213764	DEL	6.4358	2	0.04
chr7:4226753-4655753	DEL	chr29:48012818-48355723	DEL	6.4358	2	0.04
chr7:4226753-4655753	DEL	chr19:63424825-63734072	DEL	6.4358	2	0.04
chr25:39286957-40282215	DEL	chr4:117831202-120555019	DEL	6.4363	2	0.04
chr3:118813014-119077206	DEL	chr3:117575562-118346051	DEL	6.4363	2	0.04
chr4:113079474-113532717	DEL	chr3:117575562-118346051	DEL	6.4363	2	0.04
chr29:42897144-43269744	DEL	chr4:117831202-120555019	DEL	6.4363	2	0.04
chr19:51395684-52234974	DEL	chr5:119221776-120378417	DEL	6.4368	2	0.04
chr25:36448529-36514994	DEL	chr4:113079474-113532717	DEL	6.4368	2	0.04
chr19:51395684-52234974	DEL	chr4:114326665-114640077	DEL	6.4373	2	0.04
chr4:117831202-120555019	DEL	chr5:120553341-121175859	DEL	6.4373	2	0.04
chr3:118813014-119077206	DEL	chr4:114326665-114640077	DEL	6.4378	2	0.04
chr25:1955733-2606575	DEL	chr10:102887596-103470001	DEL	6.4383	2	0.04
chr19:50336021-50447799	DEL	chr25:1955733-2606575	DEL	6.4383	2	0.04
chr25:36448529-36514994	DEL	chr9:103383683-105462864	DEL	6.4383	2	0.04
chr6:106495683-107186270	DEL	chr19:56607168-57213764	DEL	6.4388	2	0.04
chr3:117575562-118346051	DEL	chr4:114326665-114640077	DEL	6.4388	2	0.04
chr7:4226753-4655753	DEL	chr7:21462645-21677064	DEL	6.4388	2	0.04
chr18:65819321-65978584	DEL	chr2:133816808-134465054	DEL	6.4388	2	0.04
chr29:42897144-43269744	DEL	chr6:106495683-107186270	DEL	6.4388	2	0.04
chr28:41674187-41737604	DEL	chr18:11121144-11813752	DEL	6.4388	2	0.04
chr13:54496419-54829615	DEL	chr5:120553341-121175859	DEL	6.4393	2	0.04
chr3:118813014-119077206	DEL	chr2:133816808-134465054	DEL	6.4398	2	0.04
chr9:103383683-105462864	DEL	chr7:44658442-46025089	DEL	6.4403	2	0.04
chr3:118813014-119077206	DEL	chr18:11121144-11813752	DEL	6.4403	2	0.04
chr16:47654206-47780813	DEL	chr2:136386853-136531159	DEL	6.4403	2	0.04
chr18:11121144-11813752	DUP	chr26:42933219-43087057	DUP	6.4368	2	0.04
chr16:47654206-47780813	DEL	chr24:1282069-1582182	DEL	6.4308	2	0.0401
chr16:47654206-47780813	DEL	chr19:51395684-52234974	DEL	6.4313	2	0.0401
chr18:65819321-65978584	DEL	chr2:136386853-136531159	DEL	6.4318	2	0.0401
chr13:54496419-54829615	DEL	chr3:117575562-118346051	DEL	6.4328	2	0.0401
chr7:4226753-4655753	DEL	chr10:102887596-103470001	DEL	6.4328	2	0.0401
chr7:21462645-21677064	DEL	chr6:106495683-107186270	DEL	6.4333	2	0.0401
chr19:50336021-50447799	DEL	chr4:113079474-113532717	DEL	6.4333	2	0.0401
chr26:23167656-23414945	DEL	chr2:133816808-134465054	DEL	6.4338	2	0.0401
chr26:23167656-23414945	DEL	chr7:21462645-21677064	DEL	6.4338	2	0.0401
chr3:118813014-119077206	DEL	chr2:136386853-136531159	DEL	6.4338	2	0.0401
chr24:1282069-1582182	DEL	chr19:63424825-63734072	DEL	6.4338	2	0.0401
chr25:36448529-36514994	DEL	chr5:120553341-121175859	DEL	6.4338	2	0.0401
chr25:36448529-36514994	DEL	chr19:50336021-50447799	DEL	6.4343	2	0.0401
chr3:117575562-118346051	DEL	chr4:117831202-120555019	DEL	6.4348	2	0.0401
chr13:54496419-54829615	DEL	chr25:1955733-2606575	DEL	6.4348	2	0.0401
chr19:63424825-63734072	DEL	chr7:21462645-21677064	DEL	6.4348	2	0.0401
chr4:113079474-113532717	DEL	chr25:38171850-38377594	DEL	6.4348	2	0.0401
chr28:41674187-41737604	DEL	chr18:65819321-65978584	DEL	6.4348	2	0.0401
chr19:50336021-50447799	DEL	chr19:56607168-57213764	DEL	6.4353	2	0.0401
chr24:1282069-1582182	DEL	chr19:51395684-52234974	DEL	6.4353	2	0.0401
chr16:47654206-47780813	DEL	chr2:133816808-134465054	DEL	6.4353	2	0.0401
chr28:41674187-41737604	DEL	chr13:54496419-54829615	DEL	6.4353	2	0.0401
chr2:133816808-134465054	DEL	chr5:120553341-121175859	DEL	6.4258	2	0.0402
chr19:50336021-50447799	DEL	chr25:39286957-40282215	DEL	6.4258	2	0.0402
chr16:47654206-47780813	DEL	chr3:118813014-119077206	DEL	6.4258	2	0.0402
chr28:41674187-41737604	DEL	chr5:120553341-121175859	DEL	6.4258	2	0.0402
chr29:48012818-48355723	DEL	chr19:51395684-52234974	DEL	6.4263	2	0.0402
chr7:4226753-4655753	DEL	chr4:117831202-120555019	DEL	6.4263	2	0.0402
chr28:41674187-41737604	DEL	chr26:23167656-23414945	DEL	6.4263	2	0.0402
chr28:41674187-41737604	DEL	chr6:106495683-107186270	DEL	6.4268	2	0.0402
chr13:54496419-54829615	DEL	chr19:56607168-57213764	DEL	6.4273	2	0.0402
chr26:23167656-23414945	DEL	chr25:38171850-38377594	DEL	6.4273	2	0.0402
chr25:36448529-36514994	DEL	chr26:49532894-49762633	DEL	6.4273	2	0.0402
chr26:23167656-23414945	DEL	chr10:102887596-103470001	DEL	6.4278	2	0.0402
chr4:113079474-113532717	DEL	chr26:49532894-49762633	DEL	6.4278	2	0.0402
chr25:36448529-36514994	DEL	chr10:102887596-103470001	DEL	6.4278	2	0.0402
chr18:65819321-65978584	DEL	chr7:21462645-21677064	DEL	6.4283	2	0.0402
chr18:11121144-11813752	DEL	chr5:120553341-121175859	DEL	6.4288	2	0.0402
chr19:50336021-50447799	DEL	chr18:11121144-11813752	DEL	6.4288	2	0.0402
chr26:49532894-49762633	DEL	chr19:56607168-57213764	DEL	6.4293	2	0.0402
chr2:136386853-136531159	DEL	chr19:63424825-63734072	DEL	6.4293	2	0.0402
chr4:113079474-113532717	DEL	chr6:106495683-107186270	DEL	6.4293	2	0.0402
chr19:50336021-50447799	DEL	chr10:102887596-103470001	DEL	6.4293	2	0.0402
chr24:1282069-1582182	DEL	chr25:1955733-2606575	DEL	6.4293	2	0.0402
chr29:42897144-43269744	DEL	chr9:103383683-105462864	DEL	6.4293	2	0.0402
chr10:102887596-103470001	DEL	chr5:119221776-120378417	DEL	6.4298	2	0.0402
chr25:39286957-40282215	DEL	chr2:133816808-134465054	DEL	6.4298	2	0.0402
chr2:136386853-136531159	DEL	chr5:119221776-120378417	DEL	6.4298	2	0.0402
chr3:118813014-119077206	DEL	chr26:23167656-23414945	DEL	6.4303	2	0.0402
chr29:42897144-43269744	DEL	chr7:4226753-4655753	DEL	6.4218	2	0.0403
chr25:39286957-40282215	DEL	chr7:44658442-46025089	DEL	6.4223	2	0.0403
chr19:63424825-63734072	DEL	chr10:102887596-103470001	DEL	6.4228	2	0.0403
chr24:1282069-1582182	DEL	chr4:113079474-113532717	DEL	6.4228	2	0.0403
chr7:44658442-46025089	DEL	chr4:117831202-120555019	DEL	6.4238	2	0.0403
chr19:63424825-63734072	DEL	chr13:54496419-54829615	DEL	6.4238	2	0.0403
chr24:1282069-1582182	DEL	chr25:39286957-40282215	DEL	6.4238	2	0.0403
chr25:1955733-2606575	DEL	chr4:114326665-114640077	DEL	6.4243	2	0.0403
chr6:106495683-107186270	DEL	chr25:1955733-2606575	DEL	6.4243	2	0.0403
chr18:11121144-11813752	DEL	chr4:114326665-114640077	DEL	6.4243	2	0.0403
chr2:136386853-136531159	DEL	chr24:61455723-62320145	DEL	6.4243	2	0.0403
chr24:1282069-1582182	DEL	chr5:120553341-121175859	DEL	6.4243	2	0.0403
chr29:42897144-43269744	DEL	chr4:114326665-114640077	DEL	6.4248	2	0.0403
chr29:42897144-43269744	DEL	chr19:63424825-63734072	DEL	6.4253	2	0.0403
chr29:42897144-43269744	DEL	chr3:118813014-119077206	DEL	6.4253	2	0.0403
chr4:117831202-120555019	DEL	chr19:51395684-52234974	DEL	6.4159	2	0.0404
chr25:36448529-36514994	DEL	chr2:133816808-134465054	DEL	6.4159	2	0.0404
chr9:103383683-105462864	DEL	chr5:119221776-120378417	DEL	6.4164	2	0.0404
chr19:63424825-63734072	DEL	chr24:61455723-62320145	DEL	6.4164	2	0.0404
chr25:38171850-38377594	DEL	chr19:63424825-63734072	DEL	6.4164	2	0.0404
chr19:50336021-50447799	DEL	chr19:63424825-63734072	DEL	6.4164	2	0.0404
chr2:136386853-136531159	DEL	chr25:39286957-40282215	DEL	6.4169	2	0.0404
chr4:113079474-113532717	DEL	chr19:63424825-63734072	DEL	6.4169	2	0.0404
chr4:117831202-120555019	DEL	chr29:48012818-48355723	DEL	6.4174	2	0.0404
chr7:4226753-4655753	DEL	chr3:118813014-119077206	DEL	6.4174	2	0.0404
chr9:103383683-105462864	DEL	chr29:48012818-48355723	DEL	6.4183	2	0.0404
chr7:21462645-21677064	DEL	chr9:103383683-105462864	DEL	6.4183	2	0.0404
chr25:38171850-38377594	DEL	chr10:102887596-103470001	DEL	6.4183	2	0.0404
chr26:49532894-49762633	DEL	chr4:114326665-114640077	DEL	6.4188	2	0.0404
chr26:49532894-49762633	DEL	chr25:1955733-2606575	DEL	6.4188	2	0.0404
chr26:23167656-23414945	DEL	chr24:61455723-62320145	DEL	6.4188	2	0.0404
chr29:42897144-43269744	DEL	chr4:113079474-113532717	DEL	6.4188	2	0.0404
chr7:21462645-21677064	DEL	chr10:102887596-103470001	DEL	6.4193	2	0.0404
chr24:1282069-1582182	DEL	chr19:56607168-57213764	DEL	6.4193	2	0.0404
chr29:42897144-43269744	DEL	chr7:44658442-46025089	DEL	6.4193	2	0.0404
chr28:41674187-41737604	DEL	chr24:1282069-1582182	DEL	6.4193	2	0.0404
chr5:119221776-120378417	DEL	chr19:56607168-57213764	DEL	6.4198	2	0.0404
chr4:113079474-113532717	DEL	chr2:136386853-136531159	DEL	6.4198	2	0.0404
chr19:50336021-50447799	DEL	chr4:117831202-120555019	DEL	6.4198	2	0.0404
chr25:1955733-2606575	DEL	chr5:120553341-121175859	DEL	6.4203	2	0.0404
chr7:21462645-21677064	DEL	chr4:117831202-120555019	DEL	6.4203	2	0.0404
chr19:51395684-52234974	DEL	chr19:56607168-57213764	DEL	6.4109	2	0.0405
chr6:106495683-107186270	DEL	chr29:48012818-48355723	DEL	6.4114	2	0.0405
chr25:39286957-40282215	DEL	chr5:120553341-121175859	DEL	6.4114	2	0.0405
chr29:42897144-43269744	DEL	chr10:102887596-103470001	DEL	6.4114	2	0.0405
chr18:11121144-11813752	DEL	chr5:119221776-120378417	DEL	6.4119	2	0.0405
chr13:54496419-54829615	DEL	chr2:133816808-134465054	DEL	6.4119	2	0.0405
chr18:65819321-65978584	DEL	chr3:117575562-118346051	DEL	6.4119	2	0.0405
chr26:23167656-23414945	DEL	chr2:136386853-136531159	DEL	6.4124	2	0.0405
chr4:113079474-113532717	DEL	chr7:44658442-46025089	DEL	6.4124	2	0.0405
chr29:42897144-43269744	DEL	chr26:23167656-23414945	DEL	6.4124	2	0.0405
chr25:38171850-38377594	DEL	chr7:21462645-21677064	DEL	6.4129	2	0.0405
chr25:36448529-36514994	DEL	chr29:48012818-48355723	DEL	6.4129	2	0.0405
chr9:103383683-105462864	DEL	chr4:117831202-120555019	DEL	6.4134	2	0.0405
chr26:23167656-23414945	DEL	chr5:120553341-121175859	DEL	6.4139	2	0.0405
chr7:4226753-4655753	DEL	chr19:51395684-52234974	DEL	6.4139	2	0.0405
chr18:65819321-65978584	DEL	chr4:117831202-120555019	DEL	6.4139	2	0.0405
chr7:21462645-21677064	DEL	chr29:48012818-48355723	DEL	6.4144	2	0.0405
chr2:136386853-136531159	DEL	chr19:51395684-52234974	DEL	6.4144	2	0.0405
chr28:41674187-41737604	DEL	chr25:38171850-38377594	DEL	6.4144	2	0.0405
chr25:36448529-36514994	DEL	chr19:51395684-52234974	DEL	6.4149	2	0.0405
chr25:38171850-38377594	DEL	chr29:48012818-48355723	DEL	6.4154	2	0.0405
chr25:38171850-38377594	DEL	chr18:11121144-11813752	DEL	6.4154	2	0.0405
chr19:50336021-50447799	DEL	chr7:21462645-21677064	DEL	6.4154	2	0.0405
chr25:1955733-2606575	DEL	chr24:61455723-62320145	DEL	6.4065	2	0.0406
chr26:49532894-49762633	DEL	chr29:48012818-48355723	DEL	6.4065	2	0.0406
chr4:113079474-113532717	DEL	chr4:117831202-120555019	DEL	6.4065	2	0.0406
chr7:4226753-4655753	DEL	chr4:113079474-113532717	DEL	6.4065	2	0.0406
chr25:36448529-36514994	DEL	chr16:47654206-47780813	DEL	6.4065	2	0.0406
chr7:4226753-4655753	DEL	chr2:136386853-136531159	DEL	6.407	2	0.0406
chr18:65819321-65978584	DEL	chr4:114326665-114640077	DEL	6.4075	2	0.0406
chr25:36448529-36514994	DEL	chr13:54496419-54829615	DEL	6.4075	2	0.0406
chr3:117575562-118346051	DEL	chr7:44658442-46025089	DEL	6.409	2	0.0406
chr2:136386853-136531159	DEL	chr5:120553341-121175859	DEL	6.409	2	0.0406
chr4:117831202-120555019	DEL	chr4:114326665-114640077	DEL	6.4095	2	0.0406
chr7:44658442-46025089	DEL	chr4:114326665-114640077	DEL	6.4095	2	0.0406
chr29:42897144-43269744	DEL	chr5:120553341-121175859	DEL	6.4095	2	0.0406
chr13:54496419-54829615	DEL	chr26:49532894-49762633	DEL	6.4099	2	0.0406
chr3:118813014-119077206	DEL	chr4:117831202-120555019	DEL	6.4099	2	0.0406
chr13:54496419-54829615	DEL	chr7:21462645-21677064	DEL	6.4104	2	0.0406
chr25:38171850-38377594	DEL	chr19:51395684-52234974	DEL	6.4104	2	0.0406
chr13:16901756-17025364	DEL	chr25:104438-1365841	DUP	6.4099	2	0.0406
chr7:21462645-21677064	DEL	chr25:39286957-40282215	DEL	6.4011	2	0.0407
chr13:54496419-54829615	DEL	chr4:117831202-120555019	DEL	6.4011	2	0.0407
chr29:42897144-43269744	DEL	chr24:1282069-1582182	DEL	6.4011	2	0.0407
chr25:36448529-36514994	DEL	chr26:23167656-23414945	DEL	6.4011	2	0.0407
chr2:136386853-136531159	DEL	chr3:117575562-118346051	DEL	6.4021	2	0.0407
chr3:117575562-118346051	DEL	chr25:1955733-2606575	DEL	6.4031	2	0.0407
chr19:50336021-50447799	DEL	chr3:117575562-118346051	DEL	6.4031	2	0.0407
chr29:42897144-43269744	DEL	chr18:11121144-11813752	DEL	6.4031	2	0.0407
chr16:47654206-47780813	DEL	chr19:56607168-57213764	DEL	6.4031	2	0.0407
chr4:113079474-113532717	DEL	chr13:54496419-54829615	DEL	6.4035	2	0.0407
chr19:50336021-50447799	DEL	chr7:44658442-46025089	DEL	6.4035	2	0.0407
chr16:47654206-47780813	DEL	chr25:1955733-2606575	DEL	6.4035	2	0.0407
chr7:44658442-46025089	DEL	chr10:102887596-103470001	DEL	6.404	2	0.0407
chr9:103383683-105462864	DEL	chr19:56607168-57213764	DEL	6.404	2	0.0407
chr7:21462645-21677064	DEL	chr3:117575562-118346051	DEL	6.404	2	0.0407
chr18:65819321-65978584	DEL	chr5:120553341-121175859	DEL	6.404	2	0.0407
chr24:1282069-1582182	DEL	chr3:117575562-118346051	DEL	6.4045	2	0.0407
chr24:1282069-1582182	DEL	chr26:23167656-23414945	DEL	6.4045	2	0.0407
chr29:42897144-43269744	DEL	chr29:48012818-48355723	DEL	6.4045	2	0.0407
chr25:36448529-36514994	DEL	chr24:61455723-62320145	DEL	6.4045	2	0.0407
chr3:117575562-118346051	DEL	chr10:102887596-103470001	DEL	6.405	2	0.0407
chr25:38171850-38377594	DEL	chr19:56607168-57213764	DEL	6.405	2	0.0407
chr25:38171850-38377594	DEL	chr4:117831202-120555019	DEL	6.405	2	0.0407
chr26:23167656-23414945	DEL	chr19:56607168-57213764	DEL	6.405	2	0.0407
chr28:41674187-41737604	DEL	chr5:119221776-120378417	DEL	6.4055	2	0.0407
chr24:61455723-62320145	DEL	chr19:56607168-57213764	DEL	6.3967	2	0.0408
chr7:21462645-21677064	DEL	chr18:11121144-11813752	DEL	6.3967	2	0.0408
chr29:48012818-48355723	DEL	chr5:120553341-121175859	DEL	6.3972	2	0.0408
chr13:54496419-54829615	DEL	chr7:44658442-46025089	DEL	6.3972	2	0.0408
chr7:4226753-4655753	DEL	chr6:106495683-107186270	DEL	6.3972	2	0.0408
chr18:11121144-11813752	DEL	chr2:133816808-134465054	DEL	6.3977	2	0.0408
chr7:21462645-21677064	DEL	chr5:120553341-121175859	DEL	6.3977	2	0.0408
chr7:21462645-21677064	DEL	chr7:44658442-46025089	DEL	6.3977	2	0.0408
chr3:118813014-119077206	DEL	chr7:21462645-21677064	DEL	6.3977	2	0.0408
chr18:65819321-65978584	DEL	chr25:39286957-40282215	DEL	6.3977	2	0.0408
chr29:42897144-43269744	DEL	chr19:56607168-57213764	DEL	6.3977	2	0.0408
chr29:42897144-43269744	DEL	chr7:21462645-21677064	DEL	6.3977	2	0.0408
chr6:106495683-107186270	DEL	chr4:114326665-114640077	DEL	6.3981	2	0.0408
chr7:4226753-4655753	DEL	chr26:49532894-49762633	DEL	6.3981	2	0.0408
chr3:118813014-119077206	DEL	chr19:51395684-52234974	DEL	6.3986	2	0.0408
chr24:1282069-1582182	DEL	chr5:119221776-120378417	DEL	6.3986	2	0.0408
chr16:47654206-47780813	DEL	chr26:49532894-49762633	DEL	6.3991	2	0.0408
chr25:1955733-2606575	DEL	chr2:133816808-134465054	DEL	6.3996	2	0.0408
chr25:38171850-38377594	DEL	chr25:1955733-2606575	DEL	6.3996	2	0.0408
chr3:118813014-119077206	DEL	chr19:63424825-63734072	DEL	6.3996	2	0.0408
chr4:113079474-113532717	DEL	chr26:23167656-23414945	DEL	6.3996	2	0.0408
chr18:65819321-65978584	DEL	chr25:38171850-38377594	DEL	6.4001	2	0.0408
chr18:65819321-65978584	DEL	chr19:63424825-63734072	DEL	6.4006	2	0.0408
chr29:42897144-43269744	DEL	chr2:133816808-134465054	DEL	6.4006	2	0.0408
chr16:47654206-47780813	DEL	chr5:120553341-121175859	DEL	6.4006	2	0.0408
chr2:136386853-136531159	DEL	chr25:1955733-2606575	DEL	6.3913	2	0.0409
chr4:113079474-113532717	DEL	chr7:21462645-21677064	DEL	6.3913	2	0.0409
chr25:38171850-38377594	DEL	chr3:117575562-118346051	DEL	6.3918	2	0.0409
chr19:51395684-52234974	DEL	chr5:120553341-121175859	DEL	6.3923	2	0.0409
chr25:36448529-36514994	DEL	chr4:117831202-120555019	DEL	6.3923	2	0.0409
chr29:48012818-48355723	DEL	chr10:102887596-103470001	DEL	6.3928	2	0.0409
chr19:63424825-63734072	DEL	chr25:1955733-2606575	DEL	6.3928	2	0.0409
chr28:41674187-41737604	DEL	chr4:113079474-113532717	DEL	6.3928	2	0.0409
chr16:47654206-47780813	DEL	chr24:61455723-62320145	DEL	6.3933	2	0.0409
chr5:120553341-121175859	DEL	chr4:114326665-114640077	DEL	6.3937	2	0.0409
chr18:65819321-65978584	DEL	chr24:61455723-62320145	DEL	6.3937	2	0.0409
chr25:38171850-38377594	DEL	chr7:44658442-46025089	DEL	6.3942	2	0.0409
chr26:23167656-23414945	DEL	chr25:1955733-2606575	DEL	6.3947	2	0.0409
chr25:36448529-36514994	DEL	chr19:56607168-57213764	DEL	6.3952	2	0.0409
chr7:44658442-46025089	DEL	chr29:48012818-48355723	DEL	6.3864	2	0.041
chr16:47654206-47780813	DEL	chr29:42897144-43269744	DEL	6.3864	2	0.041
chr13:54496419-54829615	DEL	chr24:61455723-62320145	DEL	6.3869	2	0.041
chr16:47654206-47780813	DEL	chr6:106495683-107186270	DEL	6.3869	2	0.041
chr19:63424825-63734072	DEL	chr5:119221776-120378417	DEL	6.3874	2	0.041
chr28:41674187-41737604	DEL	chr25:39286957-40282215	DEL	6.3874	2	0.041
chr3:118813014-119077206	DEL	chr29:48012818-48355723	DEL	6.3879	2	0.041
chr3:118813014-119077206	DEL	chr25:39286957-40282215	DEL	6.3879	2	0.041
chr24:1282069-1582182	DEL	chr18:65819321-65978584	DEL	6.3879	2	0.041
chr25:1955733-2606575	DEL	chr5:119221776-120378417	DEL	6.3884	2	0.041
chr2:136386853-136531159	DEL	chr18:11121144-11813752	DEL	6.3889	2	0.041
chr28:41674187-41737604	DEL	chr19:51395684-52234974	DEL	6.3893	2	0.041
chr16:47654206-47780813	DEL	chr29:48012818-48355723	DEL	6.3898	2	0.041
chr16:47654206-47780813	DEL	chr26:23167656-23414945	DEL	6.3898	2	0.041
chr19:50336021-50447799	DEL	chr26:23167656-23414945	DEL	6.3815	2	0.0411
chr9:103383683-105462864	DEL	chr24:61455723-62320145	DEL	6.382	2	0.0411
chr24:61455723-62320145	DEL	chr4:114326665-114640077	DEL	6.3825	2	0.0411
chr25:38171850-38377594	DEL	chr13:54496419-54829615	DEL	6.3825	2	0.0411
chr25:38171850-38377594	DEL	chr2:133816808-134465054	DEL	6.383	2	0.0411
chr28:41674187-41737604	DEL	chr10:102887596-103470001	DEL	6.384	2	0.0411
chr25:39286957-40282215	DEL	chr24:61455723-62320145	DEL	6.3854	2	0.0411
chr29:42897144-43269744	DEL	chr3:117575562-118346051	DEL	6.3859	2	0.0411
chr19:50336021-50447799	DEL	chr2:133816808-134465054	DEL	6.3777	2	0.0412
chr28:41674187-41737604	DEL	chr7:4226753-4655753	DEL	6.3781	2	0.0412
chr4:113079474-113532717	DEL	chr29:48012818-48355723	DEL	6.3786	2	0.0412
chr16:47654206-47780813	DEL	chr25:39286957-40282215	DEL	6.3796	2	0.0412
chr25:36448529-36514994	DEL	chr18:11121144-11813752	DEL	6.3796	2	0.0412
chr2:133816808-134465054	DEL	chr19:56607168-57213764	DEL	6.3801	2	0.0412
chr24:61455723-62320145	DEL	chr19:51395684-52234974	DEL	6.3801	2	0.0412
chr18:11121144-11813752	DEL	chr4:117831202-120555019	DEL	6.3801	2	0.0412
chr24:1282069-1582182	DEL	chr10:102887596-103470001	DEL	6.3811	2	0.0412
chr18:65819321-65978584	DEL	chr29:48012818-48355723	DEL	6.3718	2	0.0413
chr2:136386853-136531159	DEL	chr7:44658442-46025089	DEL	6.3723	2	0.0413
chr4:113079474-113532717	DEL	chr5:119221776-120378417	DEL	6.3733	2	0.0413
chr16:47654206-47780813	DEL	chr25:38171850-38377594	DEL	6.3733	2	0.0413
chr6:106495683-107186270	DEL	chr5:119221776-120378417	DEL	6.3738	2	0.0413
chr6:106495683-107186270	DEL	chr24:61455723-62320145	DEL	6.3743	2	0.0413
chr19:63424825-63734072	DEL	chr9:103383683-105462864	DEL	6.3757	2	0.0413
chr16:47654206-47780813	DEL	chr3:117575562-118346051	DEL	6.368	2	0.0414
chr4:117831202-120555019	DEL	chr25:1955733-2606575	DEL	6.3714	2	0.0414
chr2:136386853-136531159	DEL	chr7:21462645-21677064	DEL	6.3714	2	0.0414
chr18:65819321-65978584	DEL	chr19:56607168-57213764	DEL	6.3714	2	0.0414
chr24:1282069-1582182	DEL	chr2:136386853-136531159	DEL	6.3622	2	0.0415
chr18:11121144-11813752	DEL	chr10:102887596-103470001	DEL	6.3627	2	0.0415
chr25:38171850-38377594	DEL	chr25:39286957-40282215	DEL	6.3636	2	0.0415
chr16:47654206-47780813	DEL	chr4:113079474-113532717	DEL	6.3636	2	0.0415
chr2:133816808-134465054	DEL	chr19:51395684-52234974	DEL	6.3661	2	0.0415
chr2:136386853-136531159	DEL	chr13:54496419-54829615	DEL	6.3661	2	0.0415
chr24:1282069-1582182	DEL	chr3:118813014-119077206	DEL	6.3661	2	0.0415
chr7:4226753-4655753	DEL	chr24:61455723-62320145	DEL	6.3574	2	0.0416
chr29:48012818-48355723	DEL	chr5:119221776-120378417	DEL	6.3593	2	0.0416
chr19:63424825-63734072	DEL	chr29:48012818-48355723	DEL	6.3612	2	0.0416
chr26:23167656-23414945	DEL	chr19:63424825-63734072	DEL	6.3612	2	0.0416
chr28:41674187-41737604	DEL	chr4:117831202-120555019	DEL	6.3612	2	0.0416
chr6:106495683-107186270	DEL	chr5:120553341-121175859	DEL	6.3531	2	0.0417
chr29:42897144-43269744	DEL	chr18:65819321-65978584	DEL	6.3531	2	0.0417
chr2:136386853-136531159	DEL	chr10:102887596-103470001	DEL	6.354	2	0.0417
chr4:113079474-113532717	DEL	chr19:51395684-52234974	DEL	6.354	2	0.0417
chr25:39286957-40282215	DEL	chr19:56607168-57213764	DEL	6.3545	2	0.0417
chr7:21462645-21677064	DEL	chr25:1955733-2606575	DEL	6.3545	2	0.0417
chr24:1282069-1582182	DEL	chr9:103383683-105462864	DEL	6.3545	2	0.0417
chr25:36448529-36514994	DEL	chr25:39286957-40282215	DEL	6.355	2	0.0417
chr3:117575562-118346051	DEL	chr9:103383683-105462864	DEL	6.3559	2	0.0417
chr3:118813014-119077206	DEL	chr26:49532894-49762633	DEL	6.3507	2	0.0418
chr19:50336021-50447799	DEL	chr2:136386853-136531159	DEL	6.3512	2	0.0418
chr7:44658442-46025089	DEL	chr19:51395684-52234974	DEL	6.3435	2	0.0419
chr29:42897144-43269744	DEL	chr25:1955733-2606575	DEL	6.3449	2	0.0419
chr18:65819321-65978584	DEL	chr5:119221776-120378417	DEL	6.3454	2	0.0419
chr2:136386853-136531159	DEL	chr6:106495683-107186270	DEL	6.3459	2	0.0419
chr25:39286957-40282215	DEL	chr4:114326665-114640077	DEL	6.3468	2	0.0419
chr19:50336021-50447799	DEL	chr29:48012818-48355723	DEL	6.3473	2	0.0419
chr2:136386853-136531159	DEL	chr19:56607168-57213764	DEL	6.3383	2	0.042
chr26:23167656-23414945	DEL	chr3:117575562-118346051	DEL	6.3383	2	0.042
chr18:65819321-65978584	DEL	chr3:118813014-119077206	DEL	6.3335	2	0.0421
chr28:41674187-41737604	DEL	chr7:44658442-46025089	DEL	6.3378	2	0.0421
chr4:113079474-113532717	DEL	chr25:1955733-2606575	DEL	6.324	2	0.0423
chr7:4226753-4655753	DEL	chr13:54496419-54829615	DEL	6.325	2	0.0423
chr28:41674187-41737604	DEL	chr19:50336021-50447799	DEL	6.3259	2	0.0423
chr28:41674187-41737604	DEL	chr2:136386853-136531159	DEL	6.3236	2	0.0424
chr16:47654206-47780813	DEL	chr13:54496419-54829615	DEL	6.3156	2	0.0425
chr18:11121144-11813752	DEL	chr29:48012818-48355723	DEL	6.3174	2	0.0425
chr13:54496419-54829615	DEL	chr6:106495683-107186270	DEL	6.3095	2	0.0427
chr16:47654206-47780813	DEL	chr18:11121144-11813752	DEL	6.3006	2	0.0428
chr19:50336021-50447799	DEL	chr13:54496419-54829615	DEL	6.2926	2	0.043
chr24:1282069-1582182	DEL	chr19:50336021-50447799	DEL	6.2889	2	0.0431
chr24:1282069-1582182	DEL	chr7:4226753-4655753	DEL	6.2659	2	0.0436
chr4:117831202-120555019	DUP	chr20:70669729-71652724	DUP	6.2462	2	0.044
chr14:1514056-2553525	DUP	chr17:73118011-74998349	DUP	9.7357	4	0.0451
chr14:3885798-4672500	DUP	chr6:107678393-109951981	DUP	5.9999	2	0.0498
