# Supplementary material for: Genetic Diversity of Seven Cattle Breeds Inferred Using Copy Number Variations
Source: Front Genet. 2018 May 15;9:163. doi: 10.3389/fgene.2018.00163 (PMC5962699; doi:10.3389/fgene.2018.00163)
Supplement: Additional File 6 — Significant pairwise association Chi2 and P-values of deletion and duplication (CN_LocA and CN_LocB) CNVR events (CNVR_LocA and CNVR_LocB) identified in indigenous South AfricanSanga and Composite cattle breeds. [file Table_6.XLSX]

## Sheet: Sheet1
CNVR_LocA	CN_LocA*	CNVR_LocB	CN_LocB	Chi2	Df	P-Value
chr11:102861577-107043330	DUP	chr17:73118011-74998349	DUP	27.0185	6	0.0001
chr6:53514737-53719693	DEL	chr29:48948337-51502868	DUP	19.2963	4	0.0007
chr18:62375495-63727709	DUP	chr11:102861577-107043330	DUP	13.4261	4	0.0094
chr18:62375495-63727709	DUP	chr17:73118011-74998349	DUP	12.6799	4	0.013
chr5:119221776-120378417	DUP	chr11:102861577-107043330	DUP	10.6075	4	0.0313
chr6:53514737-53719693	DEL	chr22:58873440-61283415	DUP	10.3585	4	0.0348
*Deletion- DEL and Duplication - DUP
