# Supplementary material for: Genetic Diversity of Seven Cattle Breeds Inferred Using Copy Number Variations
Source: Front Genet. 2018 May 15;9:163. doi: 10.3389/fgene.2018.00163 (PMC5962699; doi:10.3389/fgene.2018.00163)
Supplement: Additional File 8 — Table demonstrating the overlap (Num GEN) of CNVR genes (GEN) identified in seven cattle breeds (BRD). [file Table_8.XLSX]

## Sheet: AllBreeds
MF	REF	GN	EXP	TP	FOLD	P-VAL
Kinase binding	431	35	15.79	+	2.22	3.29E-02
Unclassified	5 446	175	199.51	-	0.88	0.00E00
Molecular transducer activity	2 055	38	75.28	-	0.50	1.11E-03
Signal transducer activity	1 899	30	69.57	-	0.43	4.69E-05
Receptor activity	1 862	25	68.21	-	0.37	8.49E-07
Signaling receptor activity	1 705	17	62.46	-	0.27	4.28E-09
Transmembrane signaling receptor activity	1 621	14	59.38	-	0.24	7.41E-10
G-protein coupled receptor activity	1 357	5	49.71	-	< 0.2	3.50E-13
CC	REF	GN	EXP	TP	FOLD	P-VAL
Bounding membrane of organelle	1 276	77	46.75	+	1.65	1.63E-02
Membrane-bounded vesicle	2 690	149	98.55	+	1.51	1.72E-04
Vesicle	2 784	153	101.99	+	1.50	1.80E-04
Extracellular organelle	2 219	118	81.29	+	1.45	2.77E-02
Extracellular vesicle	2 219	118	81.29	+	1.45	2.77E-02
Extracellular exosome	2 219	118	81.29	+	1.45	2.77E-02
Extracellular membrane-bounded organelle	2 219	118	81.29	+	1.45	2.77E-02
Endomembrane system	2 402	127	88.00	+	1.44	1.67E-02
Nuclear part	2 987	154	109.43	+	1.41	6.58E-03
Cytoplasm	7 819	398	286.44	+	1.39	5.09E-14
Nucleus	5 074	251	185.88	+	1.35	5.35E-05
Membrane-bounded organelle	9 193	452	336.78	+	1.34	7.55E-15
Cytoplasmic part	5 289	260	193.76	+	1.34	4.54E-05
Intracellular membrane-bounded organelle	8 098	394	296.67	+	1.33	2.57E-10
Intracellular organelle part	5 781	281	211.78	+	1.33	2.44E-05
Organelle part	5 935	285	217.43	+	1.31	5.97E-05
Macromolecular complex	4 136	197	151.52	+	1.30	3.55E-02
Intracellular part	10 600	501	388.33	+	1.29	1.37E-14
Organelle	10 132	475	371.18	+	1.28	5.76E-12
Intracellular organelle	9 125	425	334.29	+	1.27	1.10E-08
Intracellular	11 162	512	408.91	+	1.25	2.98E-12
Cell part	13 285	572	486.69	+	1.18	2.23E-09
Cell	13 368	574	489.73	+	1.17	3.39E-09
Cellular_component	15 579	620	570.73	+	1.09	2.46E-03
Unclassified	4 293	112	157.27	-	0.71	0.00E00
BB	REF	GN	EXP	TP	FOLD	P-VAL
Vesicle-mediated transport	780	55	28.57	+	1.92	2.91E-02
Cellular metabolic process	6 030	284	220.91	+	1.29	2.59E-03
Primary metabolic process	6 346	291	232.48	+	1.25	1.93E-02
Organic substance metabolic process	6 609	303	242.12	+	1.25	9.80E-03
Metabolic process	7 727	353	283.07	+	1.25	5.83E-04
Unclassified	4 618	129	169.18	-	0.76	0.00E00
Neurological system process	1 544	27	56.56	-	0.48	3.27E-02
G-protein coupled receptor signaling pathway	1 565	16	57.33	-	0.28	2.09E-07
Sensory perception	1 281	10	46.93	-	0.21	1.82E-07
Detection of stimulus involved in sensory perception	1 007	3	36.89	-	< 0.2	2.49E-09
Sensory perception of chemical stimulus	1 038	3	38.03	-	< 0.2	8.25E-10
Detection of stimulus	1 076	3	39.42	-	< 0.2	2.12E-10
Detection of chemical stimulus involved in sensory perception	963	1	35.28	-	< 0.2	4.90E-11
Detection of chemical stimulus	983	1	36.01	-	< 0.2	2.32E-11
*REF – the number of genes in the reference genome involved in the molecular functions, GN – the number of CNVR genes involved in molecular functions, EXP – expected number of genes for significant overrepresentation of molecular functions, TP – type of representation: either over (+) or under (-), FOLD – the number of CNVR genes divided by the number of genes expected for a significant overrepre…

## Sheet: Sheet1
Count of Breed	Column Labels
Row Labels	Angus	Holstein	Nguni	Nguni Angus	(blank)	Grand Total
intracellular (GO:0005622)	1	1		1		3
membrane-bounded organelle (GO:0043227)	1	1		1		3
intracellular membrane-bounded organelle (GO:0043231)	1	1		1		3
cytoplasm (GO:0005737)	1	1		1		3
cytoplasmic part (GO:0044444)	1	1		1		3
intracellular part (GO:0044424)	1	1		1		3
intracellular organelle part (GO:0044446)	1			1		2
intracellular organelle (GO:0043229)		1		1		2
bounding membrane of organelle (GO:0098588)	1			1		2
extrinsic component of membrane (GO:0019898)	1			1		2
organelle (GO:0043226)		1		1		2
nucleus (GO:0005634)				1		1
glycine N-acyltransferase activity (GO:0047961)			1			1
vesicle-mediated transport (GO:0016192)				1		1
cellular modified amino acid metabolic process (GO:0006575)		1				1
dopachrome isomerase activity (GO:0004167)		1				1
extrinsic component of cytoplasmic side of plasma membrane (GO:0031234)				1		1
vacuole (GO:0005773)				1		1
glucose:sodium symporter activity (GO:0005412)		1				1
voltage-gated sodium channel (PC00243)	1					1
oxidoreductase activity, acting on the CH-CH group of donors (GO:0016627)		1				1
membrane traffic protein (PC00150)				1		1
omega peptidase activity (GO:0008242)		1				1
nucleoside-triphosphatase activity (GO:0017111)				1		1
organelle membrane (GO:0031090)				1		1
cell part (GO:0044464)				1		1
organelle subcompartment (GO:0031984)				1		1
oxidoreductase activity, acting on the CH-CH group of donors, NAD or NADP as acceptor (GO:0016628)		1				1
organelle part (GO:0044422)				1		1
pyrophosphatase activity (GO:0016462)				1		1
endomembrane system (GO:0012505)				1		1
vacuolar membrane (GO:0005774)				1		1
protein complex (GO:0043234)				1		1
intracellular ribonucleoprotein complex (GO:0030529)				1		1
ribonucleoprotein complex (GO:1990904)				1		1
intramolecular oxidoreductase activity, transposing C=C bonds (GO:0016863)		1				1
vacuolar part (GO:0044437)				1		1
lysosomal membrane (GO:0005765)				1		1
vesicle (GO:0031982)				1		1
lysosome (GO:0005764)				1		1
voltage-gated ion channel (PC00241)	1					1
lytic vacuole (GO:0000323)				1		1
whole membrane (GO:0098805)				1		1
lytic vacuole membrane (GO:0098852)				1		1
macromolecular complex (GO:0032991)				1		1
(blank)
Grand Total	11	15	1	35		62

## Sheet: BreedSpecific
Gene Ontology Group	Gene Ontology Process/Function/Component/Class	Bos taurus - REFLIST (21987)	NGU.txt (138)	NGU.txt (expected)	NGU.txt (over/under)	NGU.txt (fold Enrichment)	NGU.txt (raw P-value)	NGU.txt (FDR)	Breed
BP	cellular modified amino acid metabolic process (GO:0006575)	116	9	1.07	+	8.4	2.3e-06	0.0325	Holstein
BP	vesicle-mediated transport (GO:0016192)	926	50	26.74	+	1.87	4.13e-05	0.0487	Nguni Angus
CC	bounding membrane of organelle (GO:0098588)	1138	66	32.87	+	2.01	2.1e-07	3.67e-05	Nguni Angus
CC	bounding membrane of organelle (GO:0098588)	1138	44	23.55	+	1.87	0.000111	0.0276	Angus
CC	cell part (GO:0044464)	15572	489	449.73	+	1.09	0.000626	0.0377	Nguni Angus
CC	cytoplasm (GO:0005737)	9274	353	267.84	+	1.32	2.54e-11	4.43e-08	Nguni Angus
CC	cytoplasm (GO:0005737)	9274	117	85.62	+	1.37	1.18e-05	0.00412	Holstein
CC	cytoplasm (GO:0005737)	9274	245	191.92	+	1.28	9.2e-07	0.00161	Angus
CC	cytoplasmic part (GO:0044444)	7165	273	206.93	+	1.32	7.63e-08	2.22e-05	Nguni Angus
CC	cytoplasmic part (GO:0044444)	7165	100	66.15	+	1.51	1.19e-06	0.000692	Holstein
CC	cytoplasmic part (GO:0044444)	7165	191	148.27	+	1.29	3.37e-05	0.0147	Angus
CC	endomembrane system (GO:0012505)	2947	120	85.11	+	1.41	0.000128	0.0149	Nguni Angus
CC	extrinsic component of cytoplasmic side of plasma membrane (GO:0031234)	98	11	2.83	+	3.89	0.000249	0.0217	Nguni Angus
CC	extrinsic component of membrane (GO:0019898)	226	17	6.53	+	2.6	0.000543	0.0351	Nguni Angus
CC	extrinsic component of membrane (GO:0019898)	226	15	4.68	+	3.21	0.00013	0.0283	Angus
CC	intracellular (GO:0005622)	12994	448	375.28	+	1.19	4.01e-09	1.4e-06	Nguni Angus
CC	intracellular (GO:0005622)	12994	150	119.97	+	1.25	1.46e-05	0.00426	Holstein
CC	intracellular (GO:0005622)	12994	313	268.9	+	1.16	2.62e-05	0.0153	Angus
CC	intracellular membrane-bounded organelle (GO:0043231)	9037	339	260.99	+	1.3	9.61e-10	4.2e-07	Nguni Angus
CC	intracellular membrane-bounded organelle (GO:0043231)	9037	113	83.44	+	1.35	3.97e-05	0.00991	Holstein
CC	intracellular membrane-bounded organelle (GO:0043231)	9037	230	187.01	+	1.23	6.28e-05	0.0183	Angus
CC	intracellular organelle (GO:0043229)	10719	373	309.57	+	1.2	6.91e-07	0.00011	Nguni Angus
CC	intracellular organelle (GO:0043229)	10719	127	98.97	+	1.28	9.67e-05	0.0211	Holstein
CC	intracellular organelle part (GO:0044446)	6902	264	199.33	+	1.32	1.17e-07	2.55e-05	Nguni Angus
CC	intracellular organelle part (GO:0044446)	6902	181	142.83	+	1.27	0.000193	0.0374	Angus
CC	intracellular part (GO:0044424)	12442	437	359.33	+	1.22	5.42e-10	3.15e-07	Nguni Angus
CC	intracellular part (GO:0044424)	12442	149	114.87	+	1.3	1.05e-06	0.000914	Holstein
CC	intracellular part (GO:0044424)	12442	308	257.48	+	1.2	2.02e-06	0.00176	Angus
CC	intracellular ribonucleoprotein complex (GO:0030529)	905	45	26.14	+	1.72	0.000601	0.0375	Nguni Angus
CC	lysosomal membrane (GO:0005765)	216	17	6.24	+	2.73	0.000335	0.0255	Nguni Angus
CC	lysosome (GO:0005764)	390	27	11.26	+	2.4	6.22e-05	0.00776	Nguni Angus
CC	lytic vacuole (GO:0000323)	390	27	11.26	+	2.4	6.22e-05	0.00836	Nguni Angus
CC	lytic vacuole membrane (GO:0098852)	216	17	6.24	+	2.73	0.000335	0.0266	Nguni Angus
CC	macromolecular complex (GO:0032991)	4839	178	139.75	+	1.27	0.000474	0.0318	Nguni Angus
CC	membrane-bounded organelle (GO:0043227)	10573	388	305.36	+	1.27	9.56e-11	8.35e-08	Nguni Angus
CC	membrane-bounded organelle (GO:0043227)	10573	133	97.62	+	1.36	8.9e-07	0.00155	Holstein
CC	membrane-bounded organelle (GO:0043227)	10573	263	218.8	+	1.2	4.4e-05	0.0154	Angus
CC	nucleus (GO:0005634)	5916	215	170.86	+	1.26	0.00014	0.0152	Nguni Angus
CC	organelle (GO:0043226)	11700	406	337.9	+	1.2	9.04e-08	2.26e-05	Nguni Angus
CC	organelle (GO:0043226)	11700	140	108.02	+	1.3	7.24e-06	0.00316	Holstein
CC	organelle membrane (GO:0031090)	1899	86	54.84	+	1.57	4.69e-05	0.00683	Nguni Angus
CC	organelle part (GO:0044422)	7090	269	204.76	+	1.31	1.46e-07	2.84e-05	Nguni Angus
CC	organelle subcompartment (GO:0031984)	995	51	28.74	+	1.77	0.000158	0.0153	Nguni Angus
CC	protein complex (GO:0043234)	2889	114	83.44	+	1.37	0.000699	0.0407	Nguni Angus
CC	ribonucleoprotein complex (GO:1990904)	908	45	26.22	+	1.72	0.000844	0.0475	Nguni Angus
CC	vacuolar membrane (GO:0005774)	262	20	7.57	+	2.64	0.000152	0.0156	Nguni Angus
CC	vacuolar part (GO:0044437)	270	20	7.8	+	2.56	0.000221	0.0203	Nguni Angus
CC	vacuole (GO:0005773)	470	29	13.57	+	2.14	0.00027	0.0225	Nguni Angus
CC	vesicle (GO:0031982)	3156	124	91.15	+	1.36	0.00047	0.0328	Nguni Angus
CC	whole membrane (GO:0098805)	950	48	27.44	+	1.75	0.000365	0.0266	Nguni Angus
MF	dopachrome isomerase activity (GO:0004167)	3	3	0.03	+	> 100	1.48e-05	0.00673	Holstein
MF	glucose:sodium symporter activity (GO:0005412)	7	3	0.06	+	46.42	8.63e-05	0.0322	Holstein
MF	glycine N-acyltransferase activity (GO:0047961)	6	4	0.04	+	> 100	2.96e-07	0.00121	Nguni
MF	intramolecular oxidoreductase activity, transposing C=C bonds (GO:0016863)	9	3	0.08	+	36.1	0.000156	0.0533	Holstein
MF	nucleoside-triphosphatase activity (GO:0017111)	842	46	24.32	+	1.89	6.8e-05	0.0309	Nguni Angus
MF	omega peptidase activity (GO:0008242)	9	3	0.08	+	36.1	0.000156	0.0492	Holstein
MF	oxidoreductase activity, acting on the CH-CH group of donors (GO:0016627)	65	6	0.6	+	10	4.75e-05	0.0195	Holstein
MF	oxidoreductase activity, acting on the CH-CH group of donors, NAD or NADP as acceptor (GO:0016628)	25	5	0.23	+	21.66	7.22e-06	0.00369	Holstein
MF	pyrophosphatase activity (GO:0016462)	887	47	25.62	+	1.83	0.000108	0.0441	Nguni Angus
PC	membrane traffic protein (PC00150)	288	22	8.32	+	2.64	7.18e-05	0.0154	Nguni Angus
PC	voltage-gated ion channel (PC00241)	30	9	0.62	+	14.5	6.61e-08	1.42e-05	Angus
PC	voltage-gated sodium channel (PC00243)	26	8	0.54	+	14.87	3.07e-07	3.3e-05	Angus
*REF – the number of genes in the reference genome involved in the molecular functions, GN – the number of CNVR genes involved in molecular functions, EXP – expected number of genes for significant overrepresentation of molecular functions, TP – type of representation: either over (+) or under (-), FOLD – the number of CNVR genes divided by the number of genes expected for a significant overrepre…

## Sheet: Sheet3
*REF – the number of genes in the reference genome involved in the biological processess, GN – the number of CNVR genes involved in biological processess, EXP – expected number of genes for significant overrepresentation of respective biological processess, TP – type of representation: either over (+) or under (-), FOLD – the number of CNVR genes divided by the number of genes expected for a sign…
