# Supplementary material for: Genetic Diversity of Seven Cattle Breeds Inferred Using Copy Number Variations
Source: Front Genet. 2018 May 15;9:163. doi: 10.3389/fgene.2018.00163 (PMC5962699; doi:10.3389/fgene.2018.00163)
Supplement: Additional File 9 — Complete GO molecular functions (MF), cellular components (CC), and biological processes (BB) with significant (p < 0.05) over enrichment by genes covered by CNVRs in seven cattle breeds. [file Table_9.XLSX]

## Sheet: Sheet1
MF	REF	GN	EXP	TP	FOLD	P-VAL
Kinase binding	431	35	15.79	+	2.22	3.29E-02
Unclassified	5 446	175	199.51	-	0.88	0.00E00
Molecular transducer activity	2 055	38	75.28	-	0.50	1.11E-03
Signal transducer activity	1 899	30	69.57	-	0.43	4.69E-05
Receptor activity	1 862	25	68.21	-	0.37	8.49E-07
Signaling receptor activity	1 705	17	62.46	-	0.27	4.28E-09
Transmembrane signaling receptor activity	1 621	14	59.38	-	0.24	7.41E-10
G-protein coupled receptor activity	1 357	5	49.71	-	< 0.2	3.50E-13
*REF – the number of genes in the reference genome involved in the molecular functions, GN – the number of CNVR genes involved in molecular functions, EXP – expected number of genes for significant overrepresentation of molecular functions, TP – type of representation: either over (+) or under (-), FOLD – the number of CNVR genes divided by the number of genes expected for a significant overrepre…

## Sheet: Sheet2
CC	REF	GN	EXP	TP	FOLD	P-VAL
Bounding membrane of organelle	1 276	77	46.75	+	1.65	1.63E-02
Membrane-bounded vesicle	2 690	149	98.55	+	1.51	1.72E-04
Vesicle	2 784	153	101.99	+	1.50	1.80E-04
Extracellular organelle	2 219	118	81.29	+	1.45	2.77E-02
Extracellular vesicle	2 219	118	81.29	+	1.45	2.77E-02
Extracellular exosome	2 219	118	81.29	+	1.45	2.77E-02
Extracellular membrane-bounded organelle	2 219	118	81.29	+	1.45	2.77E-02
Endomembrane system	2 402	127	88.00	+	1.44	1.67E-02
Nuclear part	2 987	154	109.43	+	1.41	6.58E-03
Cytoplasm	7 819	398	286.44	+	1.39	5.09E-14
Nucleus	5 074	251	185.88	+	1.35	5.35E-05
Membrane-bounded organelle	9 193	452	336.78	+	1.34	7.55E-15
Cytoplasmic part	5 289	260	193.76	+	1.34	4.54E-05
Intracellular membrane-bounded organelle	8 098	394	296.67	+	1.33	2.57E-10
Intracellular organelle part	5 781	281	211.78	+	1.33	2.44E-05
Organelle part	5 935	285	217.43	+	1.31	5.97E-05
Macromolecular complex	4 136	197	151.52	+	1.30	3.55E-02
Intracellular part	10 600	501	388.33	+	1.29	1.37E-14
Organelle	10 132	475	371.18	+	1.28	5.76E-12
Intracellular organelle	9 125	425	334.29	+	1.27	1.10E-08
Intracellular	11 162	512	408.91	+	1.25	2.98E-12
Cell part	13 285	572	486.69	+	1.18	2.23E-09
Cell	13 368	574	489.73	+	1.17	3.39E-09
Cellular_component	15 579	620	570.73	+	1.09	2.46E-03
Unclassified	4 293	112	157.27	-	0.71	0.00E00
*REF – the number of genes in the reference genome involved in the cellular components, GN – the number of CNVR genes involved in cellular components, EXP – expected number of genes for significant overrepresentation of cellular components, TP – type of representation: either over (+) or under (-), FOLD – the number of CNVR genes divided by the number of genes expected for a significant overrepre…

## Sheet: Sheet3
BB	REF	GN	EXP	TP	FOLD	P-VAL
Vesicle-mediated transport	780	55	28.57	+	1.92	2.91E-02
Cellular metabolic process	6 030	284	220.91	+	1.29	2.59E-03
Primary metabolic process	6 346	291	232.48	+	1.25	1.93E-02
Organic substance metabolic process	6 609	303	242.12	+	1.25	9.80E-03
Metabolic process	7 727	353	283.07	+	1.25	5.83E-04
Unclassified	4 618	129	169.18	-	0.76	0.00E00
Neurological system process	1 544	27	56.56	-	0.48	3.27E-02
G-protein coupled receptor signaling pathway	1 565	16	57.33	-	0.28	2.09E-07
Sensory perception	1 281	10	46.93	-	0.21	1.82E-07
Detection of stimulus involved in sensory perception	1 007	3	36.89	-	< 0.2	2.49E-09
Sensory perception of chemical stimulus	1 038	3	38.03	-	< 0.2	8.25E-10
Detection of stimulus	1 076	3	39.42	-	< 0.2	2.12E-10
Detection of chemical stimulus involved in sensory perception	963	1	35.28	-	< 0.2	4.90E-11
Detection of chemical stimulus	983	1	36.01	-	< 0.2	2.32E-11
*REF – the number of genes in the reference genome involved in the biological processess, GN – the number of CNVR genes involved in biological processess, EXP – expected number of genes for significant overrepresentation of respective biological processess, TP – type of representation: either over (+) or under (-), FOLD – the number of CNVR genes divided by the number of genes expected for a sign…
